# Supplementary material for: Computational Chemistry for the Identification of Lead Compounds for Radiotracer Development
Source: Pharmaceuticals (Basel). 2023 Feb 18;16(2):317. doi: 10.3390/ph16020317 (PMC9964981; doi:10.3390/ph16020317)
Supplement: Supplementary file 1 [file pharmaceuticals-16-00317-s001.zip]

Archive with 2 entries (1 files):
- pharmaceuticals-2212158-supplementary/
- pharmaceuticals-2212158-supplementary/Table S1_The chemical properties and bio-behavior predictions of compounds using in the BOILED-Egg plot.xlsx
