# Supplementary material for: Computational Chemistry for the Identification of Lead Compounds for Radiotracer Development
Source: Pharmaceuticals (Basel). 2023 Feb 18;16(2):317. doi: 10.3390/ph16020317 (PMC9964981; doi:10.3390/ph16020317)
Supplement: Supplementary file 1 [file pharmaceuticals-16-00317-s001.zip › pharmaceuticals-2212158-supplementary/Table S1_The chemical properties and bio-behavior predictions of compounds using in the BOILED-Egg plot.xlsx]

## Sheet: TableS1
Table S1: The chemical properties and bio-behavior predictions of compounds using in the BOILED-Egg plot
SMILES	ID	Target	CNS	BBB permeant (BOILDE-Egg Plot)	CNS-PET-MPO	CNS-MPO	DeePred-BBB	Literature	TPSA	WLOGP	LOGP_Marvin	LOGD_Marvin	TPSA_Marvin	HBD_Marvin	PKA_Marvin	MW	#Heavy atoms	#Aromatic heavy atoms	Fraction Csp3	#Rotatable bonds	#H-bond acceptors	#H-bond donors	MR	iLOGP	XLOGP3	MLOGP	GI absorption	Pgp substrate	log Kp (cm/s)	Lipinski #violations	PAINS #alerts	Brenk #alerts	Leadlikeness #violations
O[C@@H]1CC2=CC=CC=C2C[C@H]1N3CCC(C(C4=CC=C(F)C=C4)=O)CC3	(−)-[18F]9e	VAChT	Y	Yes	2.67	5	BBB-nonpermeable	J. Med. Chem. 2009, 52, 5, 1358–1369	40.54	3.29	3.64	2.49	40.54	1	8.52	353.43	26	12	0.41	3	4	1	103.44	3.49	3.64	3.32	High	No	-5.87	0	0	0	2
OC1=CC=C2C([C@@H](CCCN3CCC)[C@H]3CC2)=C1	[11C](+)-PHNO	D2/D3	Y	Yes	3.77	3.96	BBB-permeable	Journal of Cerebral Blood Flow & Metabolism 2007 27:4, 857-871	23.47	2.92	3.08	1.21	23.47	1	10.27	245.36	18	6	0.62	2	2	1	79.44	2.88	3.5	3.05	High	No	-5.31	0	0	0	1
O=C(N(C)[C@H](C)CC)C1=CC2=CC=CC=C2C(C3=CC=CC=C3Cl)=N1	[11C]-(R)=PK11195	PBR	Y	Yes	2.07	3.66	BBB-nonpermeable	Neurology December 01, 1999; 53 (9)	33.2	5.43	5.36	5.36	33.2	0	1.07	352.86	25	16	0.24	5	2	0	104.51	3.38	5.51	3.7	High	No	-4.54	0	0	0	2
CC(C=CC([C@@H]1CNC(C1)=O)=C2)=C2OC3CCCC3	[11C](R)-Rolipram	PDE4	Y	Yes	4.63	5.44	BBB-permeable	J Nucl Med 2009; 50:749–756	38.33	2.54	2.63	2.63	38.33	1	1.19	259.34	19	6	0.56	3	2	1	79.2	2.71	2.6	2.49	High	Yes	-6.04	0	0	0	0
COC1=C(N2CCN(CC[C@@H](C3=CC=CC=C3)C(N4CCCCCC4)=O)CC2)C=CC=C1	[11C](R)-RWAY	5HT1A	Y	Yes	1.53	3.67	BBB-permeable	SYNAPSE 61:96–105 (2007)	36.02	3.25	4.39	2.81	36.02	0	8.97	435.6	32	12	0.52	8	3	0	141.84	4.17	4.51	3.25	High	Yes	-5.76	0	0	0	3
FC(S1)=CC2=C1C3(OCC2)CCN(C[C@@H](C(NC)=O)CC4=C(F)C=CC=C4)CC3	[11C](S)-10c	NOP	Y	Yes	3.12	4.75	BBB-permeable	J. Med. Chem. 2011, 54, 8, 2687–2700	69.81	3.85	3.46	2.18	41.57	1	8.66	420.52	29	11	0.5	6	5	1	113.28	3.54	3.48	3.29	High	Yes	-6.39	0	0	0	1
O=C1NC2=CC=CC=C2C1(CC)CCCCN3CCN(C4=CC=C(C)C=C4)CC3	[11C]-3	5-HT7	Y	Yes	1.38	2.94	BBB-permeable	J. Med. Chem. 2015, 58, 8, 3631–3636	35.58	3.25	5.47	3.65	35.58	1	9.23	391.55	29	12	0.48	7	2	1	131.21	4.02	4.59	3.67	High	Yes	-5.43	0	1	0	2
O=C1NC2=CC=CC=C2C1(CC)CCCCN3CCN(C4=CC(OC)=CC=C4)CC3	[11C]-4	5-HT7	Y	Yes	2.16	3.49	BBB-permeable	J. Med. Chem. 2015, 58, 8, 3631–3636	44.81	2.95	4.8	3.07	44.81	1	9.13	407.55	30	12	0.48	8	3	1	132.73	4.07	4.19	3.11	High	Yes	-5.81	0	0	0	3
O=C(NCCCCN1CCN(C2=C(OC)C=CC=C2)CC1)/C=C/C3=CC=C(OC)C=C3	[11C]4-MMC	D3	Y	Yes	3.24	4.63	BBB-permeable	Bioorganic & Medicinal Chemistry 13 (2005) 6233–6243	54.04	2.57	3.57	2.17	54.04	1	8.79	423.55	31	12	0.4	11	4	1	132.33	4.21	4.11	2.22	High	No	-5.97	0	0	1	3
O=C([C@H]1[C@H](C2=CC=C(C(NC)=O)C=C2)C1)N3CCN(C4CCC4)CC3	[11C]5	H3 receptor	Y	Yes	6.44	5.8	BBB-permeable	ACS Chem. Neurosci. 2016, 7, 2, 177–184	52.65	1.08	1.45	0.71	52.65	1	8.06	341.45	25	6	0.6	6	3	1	104.76	3.29	1.57	2.07	High	Yes	-7.27	0	0	0	0
OC1=C(N2CCN(CCN(C3=NC(F)=CC=C3)C(C4CCCCC4)=O)CC2)C=CC=C1	[11C]6FPWAY	5HT1A	Y	Yes	2.56	3.63	BBB-nonpermeable	Nuclear Medicine and Biology 28 (2001) 177–185	59.91	3.32	4.56	3.67	59.91	1	8.22	426.53	31	12	0.5	7	5	1	127.94	4.05	4.33	2.46	High	No	-5.83	0	0	1	2
O=C(N(C)[C@H](C)CC)C1=NC(C=CC=C2)=C2C(C3=CC=CC=C3Cl)=N1	[11C]7	TSPO	Y	Yes	3	4	BBB-nonpermeable	ACS Chem. Neurosci. 2014, 5, 10, 963–971	46.09	4.82	5.24	5.24	46.09	0	0.96	353.85	25	16	0.25	5	3	0	102.3	3.47	4.95	3.3	High	No	-4.94	0	0	0	2
COC1=CC=C(N2N=C([C@@H]3[C@]4([H])[C@@]3([H])CN(C(O[C@@H](C(F)(F)F)CO)=O)C4)C=C2)C=C1	[11C]7	MAGL	Y	Yes	4.07	5.43	BBB-nonpermeable	J. Med. Chem. 2019, 62, 18, 8532–8543	76.82	3.47	2.07	2.07	76.82	1	1.27	411.38	29	11	0.47	8	8	1	99.09	3.51	2.41	1.93	High	No	-7.1	0	0	0	2
CC1=C(C)S/C(N1CCOC)=N\C(C2C(C)(C)C2(C)C)=O	[11C]A-836339	CB2	Y	Yes	5	5.66	BBB-permeable	Molecules 2018, 23(3), 607	71.83	2.92	2.68	2.68	41.9	0	-0.21	310.45	21	5	0.75	5	3	0	86.84	3.64	3.22	2.14	High	No	-5.91	0	0	0	0
CC1=NC(C#CC(CCC/2)=CC2=N\OC)=CC=C1	[11C]ABP688	mGluR5	Y	Yes	3.99	5.2	BBB-permeable	J Nucl Med 2006; 47:698–705	34.48	2.93	3.02	3.02	34.48	0	4.17	240.3	18	6	0.33	1	3	0	72.97	3.31	2.42	2.21	High	No	-6.05	0	0	3	1
O=C(NC)C1=C(C[C@@H](N(CCC)C2CCCC2)CO3)C3=CC=C1	[11C]AZ11895530	5-HT1A	Y	Yes	4.69	5.04	BBB-permeable	ACS Chem. Neurosci. 2022, 13, 14, 2078–2083	41.57	3	3.24	1.3	41.57	1	9.34	316.44	23	6	0.63	6	3	1	92.83	3.48	3.47	2.62	High	No	-5.77	0	0	0	0
CN1C2=CC=CC=C2C=C1C3=NCCN3	[11C]BU99008	Imidazoline receptors	Y	Yes	4	4.39	BBB-permeable	J Nucl Med 2014; 55:838–844	29.32	0.77	1.47	-0.65	29.32	1	9.81	199.25	15	9	0.25	1	1	1	69.39	2.13	1.29	1.95	High	No	-6.6	0	0	0	1
O=C(OC)C(CC1)(N(C2=CC=CC=C2)C(CC)=O)CCN1CCC3=CC=CC=C3	[11C]Carfentanil	Mu-opioid	Y	Yes	3.03	4.84	BBB-permeable	Journal of Cerebral Blood Flow & Metabolism 1989 9:3, 398-409	49.85	3.3	3.67	3.16	49.85	0	7.75	394.51	29	12	0.42	9	4	0	119.43	3.9	3.78	3.1	High	No	-6.02	0	0	0	3
FC1=CC=C([C@@H]2[C@H](C(OC)=O)[C@H](N3C)CC[C@H]3C2)C=C1	[11C]CFT	DAT	Y	Yes	4.06	4.8	BBB-permeable	Synapse, 24: 262-272	29.54	2.6	2.65	0.69	29.54	0	9.37	277.33	20	6	0.56	3	4	0	78.5	2.99	2.72	3.02	High	No	-6.06	0	0	0	0
O=C(OC1=CC=C(C)C=C1)N2C3CCN(CC3)CC2	[11C]CHIBA-1001	α7 nAChR	Y	Yes	4.9	5.64	BBB-nonpermeable	PLOS ONE 3(9): e3231	32.78	1.51	2.06	1.81	32.78	0	7.3	260.33	19	6	0.53	3	3	0	81.53	2.98	2.42	2.2	High	No	-6.17	0	0	0	0
FC(C=C1)=CC=C1C2(CCCN(C)C)C3=CC=C(C#N)C=C3CO2	[11C]Citalopram	5HT	Y	Yes	3.95	4.43	BBB-permeable	Nucl. Med. Biol. Vol. 19, No. 8, pp. 851-855, 1992	36.26	3.97	3.76	0.89	36.26	0	10.38	324.39	24	12	0.35	5	4	0	91.32	3.51	3.23	2.89	High	Yes	-5.99	0	0	0	0
CN(C)CCCN1C2=CC=CC=C2CCC3=C1C=C(Cl)C=C3	[11C]Clomipramine	SERT	Y	Yes	2.34	2.92	BBB-permeable		6.48	4.15	4.88	3.09	6.48	0	9.2	314.85	22	12	0.37	4	1	0	98.77	3.56	5.19	4.27	High	No	-4.54	1	0	0	1
O=C(C1)N(C)C2=C1C=C(C(CCC3CCN(CC4=CC=CC=C4)CC3)=NO5)C5=C2	[11C]CP-126998	AchE	Y	Yes	3.71	5.04	BBB-nonpermeable	SYNAPSE45:1–9(2002)	49.58	3.28	3.3	1.49	49.58	0	9.2	389.49	29	15	0.42	5	4	0	122	3.93	3.67	3.3	High	Yes	-6.07	0	0	0	2
O=C1N([C@H]2[C@H](CO)CN(CC3CCCCCCC3)CC2)C(C=CC=C4)=C4N1CC	[11C]CPEB	ORL-1	Y	Yes	2.99	4.3	BBB-permeable	Nuclear Medicine and Biology 30 (2003) 51–59	50.4	3.66	3.93	1.78	47.02	1	9.56	399.57	29	9	0.71	5	3	1	124.57	4.03	4.56	3.53	High	No	-5.5	0	0	0	2
CC(N(CC1=C(OC)C=CC(OC)=C1)C2=CC=CC=C2OC3=CC=C(F)C=C3)=O	[11C]DAA1106	TSPO	Y	Yes	3	4.19	BBB-permeable	SYNAPSE 52:283–291 (2004)	48	5.46	4.13	4.13	48	0	-3.44	395.42	29	18	0.17	8	5	0	109.6	3.95	4.35	3.77	High	No	-5.62	0	0	0	3
NC1=C(SC2=CC=CC=C2CN(C)C)C=CC(C#N)=C1	[11C]DASB	SERT	Y	Yes	3.76	5.2	BBB-permeable	Eur J Nucl Med 27, 1719–1722 (2000)	78.35	3.21	3.13	2.31	53.05	2	8.15	283.39	20	12	0.19	4	2	1	83.6	2.8	2.86	2.76	High	No	-6	0	0	1	0
C[C@H](N(C)CC#C)CC1=CC=CC=C1	[11C]Deprenyl	MAO-B	Y	Yes	4.31	4.65	BBB-permeable	Journal of Neurochemistry, 49: 522-527	3.24	2.26	2.85	1.53	3.24	0	8.7	187.28	14	6	0.38	4	1	0	61.31	2.96	2.9	3.25	High	No	-5.38	0	0	1	1
CNCCCN1C2=CC=CC=C2CCC3=C1C=CC=C3	[11C]Desipramine	NET	Y	Yes	3.08	3.38	BBB-permeable		15.27	3.15	3.9	1.37	15.27	1	10.02	266.38	20	12	0.33	4	1	1	88.86	3.05	4.9	3.54	High	No	-4.45	0	0	0	1
CN1C2=CC=CC=C2CC(C(N)=O)=C1	[11C]DHQ1	ROS	Y	Yes	5	5.5	BBB-nonpermeable	Journal of Cerebral Blood Flow & Metabolism. 2015;35(12):1930-1936	46.33	0.67	1.21	1.21	46.33	2	1.79	188.23	14	6	0.18	1	1	1	58.48	1.56	1.07	1.08	High	No	-6.69	0	0	0	1
ClC1=CC=C2C(C(C3=CC=CC=C3)=NCC(N2C)=O)=C1	[11C]Diazepam	GABA	Y	Yes	3.8	5.05	BBB-permeable	Neuroscience Letters 612 (2016) 74–79	32.67	2.39	3.08	3.08	32.67	0	2.92	284.74	20	12	0.12	1	2	0	87.95	2.68	2.99	2.67	High	No	-5.91	0	0	0	0
OC1=CC=C2C3=C1O[C@@H]([C@]4(OC)[C@@H](C(C)(O)C)C5)[C@@]3(CCN6C7CC7)[C@@]5(CC4)[C@H]6C2	[11C]Diprenorphine	Opinoid receptor	Y	Yes	3	4.33	BBB-permeable	Journal of Cerebral Blood Flow & Metabolism 1990 10:4, 484-492	62.16	2.7	1.86	0.71	62.16	2	9.6	411.53	30	6	0.76	3	5	2	117.87	3.62	2.92	2.78	High	No	-6.74	0	0	0	1
COCCN(CCOC)CC1=CC(C)=NC2=C(C3=CC=C(Cl)C=C3Cl)C(C)=NN21	[11C]DMP696	CRF1	Y	Yes	3.38	4.48	BBB-permeable	Nuclear Medicine and Biology 34 (2007) 353 – 361	51.89	4.26	3.54	3.4	51.89	0	6.99	437.36	29	15	0.43	9	5	0	117.25	4.43	3.59	2.88	High	No	-6.42	0	0	0	3
CN(C)CC/C=C1C2=CC=CC=C2COC3=C/1C=CC=C3	[11C]Doxepin	H1	Y	Yes	2.88	3.96	BBB-permeable	Neurosc&nceLetters, 137 (1992) 145 148	12.47	3.81	3.84	2.18	12.47	0	9.06	279.38	21	12	0.26	3	2	0	87.68	3.43	4.29	3.43	High	No	-4.96	0	0	0	1
COC1=C(OC)C=C([C@](C[C@@H](O)[C@H](CC(C)C)C2)([H])N2CC3)C3=C1	[11C]DTBZ	VMAT2	Y	Yes	5.54	5.76	BBB-permeable	Journal of Cerebral Blood Flow & Metabolism 1997 17:9, 919-931	41.93	2.32	2.67	1.87	41.93	1	8.13	319.44	23	6	0.68	4	4	1	96.37	3.78	3.23	2.3	High	No	-5.96	0	0	0	0
OC1=C(N2CCN(CCN(C3=NC=CC=C3)C(C4CCCCC4)=O)CC2)C=CC=C1	[11C]DWAY	5HT1A	Y	Yes	2.54	4.3	BBB-nonpermeable	Eur J Nucl Med 25, 338–346 (1998)	59.91	2.76	4.02	3.11	59.91	1	8.25	408.54	30	12	0.5	7	4	1	127.98	4.04	3.9	2.09	High	No	-6.02	0	0	0	2
OC1=C(C(NC[C@H]2N(CC)CCC2)=O)C(OC)=C(Cl)C=C1CC	[11C]Eticlopride	D2/D3	Y	Yes	4.58	4.87	BBB-nonpermeable	Appl. Rmiiat. hr. Vol 41, No. 7. pp. 669-674. 1990	61.8	2.45	2.52	2.09	61.8	2	9.18	340.85	23	6	0.59	7	4	2	96.28	3.64	3.85	2.09	High	No	-5.65	0	0	0	1
O=C(OC)N1CCN(C(CC2=CC=C(Cl)C(Cl)=C2)=O)[C@H](CN(CC)CCF)C1	[11C]FEKAP	KOR	Y	Yes	4.2	5.24	BBB-permeable	Mol. Pharmaceutics 2019, 16, 4, 1523–1531	53.09	2.77	2.79	2.46	53.09	0	7.45	434.33	28	6	0.58	10	5	0	115.44	3.95	3.06	2.67	High	No	-6.78	0	0	0	2
COC1=CC(Br)=CC(C(NC[C@H]2N(CC)CCC2)=O)=C1OC	[11C]FLB457	D2	Y	Yes	4.19	5.21	BBB-permeable	J Nucl Med 1995; 36:1275-1281	50.8	2.3	2.34	0.66	50.8	1	9.07	371.27	22	6	0.56	7	4	1	93.66	3.24	3.32	1.98	High	No	-6.21	0	0	0	1
FC1=CC(C(N(C)CC2=C(C(OCC)=O)N=CN23)=O)=C3C=C1	[11C]Flumazenil	GABAA	Y	Yes	5.95	6	BBB-nonpermeable	Journal of Cerebral Blood Flow & Metabolism 1991 11:5, 735-744	64.43	1.66	1.39	1.39	64.43	0	2.87	303.29	22	11	0.27	3	5	0	79.47	2.65	1	1.61	High	No	-7.44	0	0	0	0
O=C(OC)N1CCN(C(CC2=CC(Cl)=C(Cl)C=C2)=O)[C@]([H])(N3CCCC3)C1	[11C]GR103545	KOR	Y	Yes	4.02	5.37	BBB-permeable	J Nucl Med 2005; 46:484 – 494	53.09	1.73	2.9	2.69	53.09	0	7.2	400.3	26	6	0.56	6	4	0	112.38	3.65	2.94	2.34	High	No	-6.65	0	0	0	1
COC(=O)N1CCN(C(C1)CN2CCCC2)C(=O)CC3=CC(=C(C=C3)Cl)Cl	[11C]GR103545	KOR	Y	Yes	4.38	5.29	BBB-permeable	Eur J Nucl Med Mol Imaging 37, 1174–1180 (2010)	53.09	1.77	2.64	1.38	53.09	0	8.63	414.33	27	6	0.58	7	4	0	117.19	3.57	2.84	2.56	High	No	-6.81	0	0	0	1
COC(C=CC(N1C(C(F)(F)F)=NN=N1)=C2)=C2CNC(CCCN3)C3C4=CC=CC=C4	[11C]GR205171	NK1	Y	Yes	1.72	4.25	BBB-nonpermeable	Neuropharmacology 39 (2000) 664–670	76.89	3.57	3.55	2.11	76.89	2	8.82	432.44	31	17	0.38	7	9	2	111.54	3.55	3.14	3.29	High	Yes	-6.71	0	0	0	1
ClC1=C(CNC([C@H]2N(C)C(CC2)=O)=O)C=CC=C1C(F)(F)F	[11C]GSK1482160	P2X7 R	Y	Yes	6.42	5.83	BBB-nonpermeable	J Nucl Med 2017; 58:458–465	49.41	3.22	1.96	1.96	49.41	1	2.5	334.72	22	6	0.43	5	5	1	78.16	2.28	2.17	2.35	High	No	-6.8	0	0	0	0
O=C(NC)C1=CN=C(OC2=CC(CCN(C3CCC3)CC4)=C4C=C2)C=C1	[11C]GSK189254A	H3	Y	Yes	3.79	5.08	BBB-permeable	J Nucl Med 2009; 50:2064–2072	54.46	2.81	3.1	1.11	54.46	1	9.4	351.44	26	12	0.43	5	4	1	105.11	3.45	3.24	2.67	High	Yes	-6.14	0	0	0	1
O=S(C1=CC2=CC=CC(N3CCN(C)CC3)=C2N=C1)(C4=CC(F)=CC=C4)=O	[11C]GSK215083	5HT6	Y	Yes	3.73	5.47	BBB-nonpermeable	J Nucl Med 2012; 53:295–303	61.89	3.7	3.18	2.19	53.51	0	8.34	385.46	27	16	0.25	3	5	0	109.9	3.01	3.02	2.83	High	No	-6.51	0	0	0	1
CN(C)C1(CCCC1)C(NC(C2=C(C)C=CC=C2C)=O)C3=CC=CC=C3	[11C]GSK931145	GlyT	Y	Yes	1.19	3.17	BBB-nonpermeable	SYNAPSE 65:1319–1332 (2011)	32.34	4.32	5.16	3.48	32.34	1	9.07	350.5	26	12	0.43	6	2	1	108.33	3.43	4.58	3.84	High	Yes	-5.19	0	0	0	2
CC1=NC=CC2=C1NC3=C2C=CC(OC)=C3	[11C]Harmine	MAO-A	Y	Yes	5.34	5.73	BBB-permeable	Nuclear Medicine & Biology, Vol. 24, pp. 287-293, 1997	37.91	3.03	1.85	1.82	37.91	1	6.15	212.25	16	13	0.15	1	2	1	65.06	2.07	3.74	1.56	High	No	-4.94	0	0	0	2
CN(C1=CC=C(OC)C=C1)C2=C3C(OC=C3C)=NC=N2	[11C]HD-800	MTs	Y	Yes	4.67	5.32	BBB-permeable	ACS Med. Chem. Lett. 2018, 9, 5, 452–456	51.39	3.31	3.19	3.19	51.39	0	3.04	269.3	20	15	0.2	3	4	0	77.71	2.82	3.29	2.12	High	No	-5.61	0	0	0	0
O=C(C1=C(Cl)C(Cl)=CC=C1)N2[C@@H](C)CN3C(C4=CC(OC)=CC=N4)=NN=C3C2	[11C]JNJ54173717	P2X7	Y	Yes	3.66	5.23	BBB-nonpermeable	Eur J Nucl Med Mol Imaging 46, 2051–2064 (2019)	73.14	3.17	2.7	2.7	73.14	0	4.74	418.28	28	17	0.26	4	5	0	110.02	2.68	2.41	2.21	High	Yes	-7.14	0	0	0	1
CCCOC1=NC2=CC=CC=C2C(C(OC3CC(CC4)N(C)C4C3)=O)=C1	[11C]KF17643	5HT3	Y	Yes	2.64	4.8	BBB-nonpermeable	Nuclear Medicine & Biology, Vol. 23, 285-290, 1996	51.66	3.42	4	2.28	51.66	0	9.12	354.44	26	10	0.52	6	5	0	105.36	3.92	5.06	3.11	High	No	-4.87	0	0	0	2
COC1=CC=C(CC2=CC=CC(C3=C(O)C(C=CC(Cl)=C4)=C4NC3=O)=C2)C=C1	[11C]L-703717	NMDA	Y	Yes	2	3.27	BBB-nonpermeable	SYNAPSE 50:130–136 (2003)	62.32	5.15	5.05	4.27	58.56	2	-3.48	391.85	28	22	0.09	4	3	2	112.98	3.6	4.8	4	High	Yes	-5.28	0	0	0	2
ClC(C=C(C(N)=O)C=C1)=C1OC(C=C2)=CC=C2CN3CCC[C@H]3C4=CN=CC=C4	[11C]LY2795050	KOR	Y	Yes	1.57	4.16	BBB-permeable	J Nucl Med 2013; 54:455–463	68.45	4.11	3.84	3.16	68.45	2	7.98	407.89	29	18	0.22	6	4	1	117.24	3.24	3.74	2.95	High	Yes	-6.13	0	0	0	2
NC1=C(SC2=CC=CC=C2CN(C)C)C=CC(C)=C1	[11C]MADAM	SERT	Y	Yes	1.76	4	BBB-permeable	J Nucl Med 2005; 46:1505–1515	54.56	3.65	3.79	2.96	29.26	2	8.15	272.41	19	12	0.25	4	1	1	83.85	3.01	3.51	3.72	High	No	-5.47	0	0	1	1
CSC(C=C1)=CC=C1[C@@H]2CN3[C@@](CCC3)([H])C4=CC=CC=C42	[11C]MCN5652	SERT	Y	Yes	3	3.23	BBB-permeable	J Nucl Med 2002; 43:678–692	28.54	3.99	4.55	1.69	3.24	0	10.37	295.44	21	12	0.37	2	1	0	94.39	3.37	4.28	4.44	High	Yes	-5.06	1	0	0	1
FC1=CC=C(CCN2CCC([C@@H](O)C3=CC=CC(OC)=C3OC)CC2)C=C1	[11C]MDL100907	5HT2A	Y	Yes	2.96	4.95	BBB-permeable	Life sciences, Vol. 58, No. 10, pp. PL 187-192,1!3	41.93	3.55	3.59	2.23	41.93	1	8.75	373.46	27	12	0.45	7	5	1	108.34	4.03	3.85	3.09	High	No	-5.84	0	0	0	2
COC(C=CC=C1)=C1O[C@H](C2CNCCO2)C3=CC=CC=C3	[11C]MeNER	NET	Y	Yes	4.57	5.54	BBB-permeable	Nuclear Medicine and Biology 30 (2003) 707–714	39.72	2.1	2.92	2.57	39.72	1	7.49	299.36	22	12	0.33	5	4	1	88.83	3.02	2.66	1.81	High	Yes	-6.24	0	0	0	0
O=C(OC)C(CC1)(N(C(CC)=O)C2=CC=CC=C2)CCN1CCC3=CC=CC=C3	[11C]MeNTI	Delta opioid receptor	Y	Yes	3.03	4.84	BBB-permeable	European Journal of Pharmacology, 216 (1992) 459-460	49.85	3.3	3.67	3.16	49.85	0	7.75	394.51	29	12	0.42	9	4	0	119.43	3.9	3.78	3.1	High	No	-6.02	0	0	0	3
[H][C@@]1(CCCCN1)[C@H](C(OC)=O)C2=CC=CC=C2	[11C]Methylphenidate	DAT	Y	Yes	4.66	5.21	BBB-permeable	European Journal of Pharmacology 281 (1995) 141-149	38.33	1.7	2.25	0.57	38.33	1	9.09	233.31	17	6	0.5	4	3	1	70.94	2.73	0.2	2.12	High	No	-7.58	0	0	0	1
OC1=CC=C2C(C3=CC(OC)=CC(CCN4CCC)=C3[C@H]4C2)=C1O	[11C]MNPA	D2/D3 agonist	Y	Yes	3.46	4.61	BBB-nonpermeable	Nuclear Medicine and Biology 32 (2005) 353–360354	52.93	2.93	3.63	3.17	52.93	2	7.9	325.4	24	12	0.4	3	4	2	99.12	3.28	3.16	2.54	High	Yes	-6.04	0	1	1	0
O=C1C2=C(N=C(C(C3CC3)C4CC4)N2)N(CCC)C(N1C)=O	[11C]MPDX	A1A	Y	Yes	5.54	5.83	BBB-nonpermeable	Ann Nucl Med 17, 511–515 (2003)	72.68	1.61	2.01	1.92	69.3	1	-0.59	302.37	22	9	0.69	5	3	1	86.33	2.91	3.34	2.05	High	No	-5.77	0	0	0	0
COC1=CC=CC(CCC2=CC=CC=C2OCC[C@H]3N(C)C[C@H](O)C3)=C1	[11C]MPM	5HT2A	Y	Yes	3.01	5.06	BBB-permeable	Nuclear Medicine and Biology 33 (2006) 565 – 574	41.93	2.93	3.59	2.11	41.93	1	8.87	355.47	26	12	0.45	8	4	1	108.39	3.92	4.05	2.71	High	No	-5.59	0	0	0	3
O=C(CCCCCCC1=C(OC)C=CC=C1)C2=NC=C(O2)C3=NC=CC=C3	[11C]MPPO	FAAH	Y	Yes	2.92	4.22	BBB-permeable	ACS Chem. Neurosci. 2016, 7, 1, 109–118	65.22	5.12	4.49	4.49	65.22	0	1.97	364.44	27	17	0.32	10	5	0	104.94	3.79	4.83	1.75	High	No	-5.09	0	0	0	3
FC1=C2C(C[C@@H](N(C3CCC3)C4CCC4)CO2)=C(C(N)=O)C=C1	[11C]NAD-299	5HT1A	Y	Yes	4.64	5.15	BBB-nonpermeable	Nuclear Medicine and Biology 29 (2002) 39 – 45	55.56	3.06	2.75	1.43	55.56	2	8.7	318.39	23	6	0.61	4	4	1	85.77	2.92	2.83	2.77	High	Yes	-6.23	0	0	0	0
COC1=CC=C(CCN(CCC)CCC)C=C1OCCC2=CC=CC=C2	[11C]NE100	Sigma1	Y	Yes	1	2.58	BBB-permeable	Nuclear Medicine & Biology, Vol. 25, pp. 195–202, 1998	21.7	4.98	5.66	2.99	21.7	0	10.14	355.51	26	12	0.48	12	3	0	110.23	4.87	5.91	4.17	High	No	-4.27	1	0	0	3
CNCCC(OC1=CC=CC=C1OC)C2=CC=CC=C2	[11C]Nisoxetine	NET	Y	Yes	3.76	4.58	BBB-permeable	Journal of Neurochemistry, 2005,94, 337–351	30.49	3.1	3.14	1.15	30.49	1	9.4	271.35	20	12	0.29	7	3	1	81.14	2.98	3.32	2.82	High	No	-5.6	0	0	0	0
OC(C1=CC=CC=C1)(C(OC2CCCN(C)C2)=O)C3=CC=CC=C3	[11C]NMPB	muscarinic	Y	Yes	5.01	5.42	BBB-nonpermeable	Nurl. Med. Biol. Vol. 22, No. I, pp. 13-17, 199	49.77	2.07	3.19	2.64	49.77	1	7.8	325.4	24	12	0.35	5	4	1	96.57	3.26	3.23	2.47	High	No	-5.99	0	0	0	0
CN(CCC1=C2C=C(O)C(Cl)=C1)C[C@@H]2C3=CC=CC4=C3OC=C4	[11C]NNC-112	D1	Y	Yes	3.68	4.68	BBB-permeable	J Nucl Med 1998; 39:2061-2068	36.61	4.03	3.68	3.11	36.61	1	8.18	327.8	23	15	0.26	1	3	1	96.78	3.29	4.38	3.23	High	Yes	-5.19	0	0	0	1
FC1=CC=CC=C1C[C@@H](CN2CCC3(OCCC4=C3SC(F)=C4)CC2)C(NC)=O	[11C]NOP-1A	NOP	Y	Yes	3.12	4.75	BBB-permeable	J Nucl Med 2011; 52:1638–1645	69.81	3.85	3.46	2.18	41.57	1	8.66	420.52	29	11	0.5	6	5	1	113.28	3.54	3.48	3.29	High	Yes	-6.39	0	0	0	1
OC1=CC=C2C(C3=CC=CC(CCN4CCC)=C3[C@H]4C2)=C1O	[11C]NPA	D2/D3 agonist	Y	Yes	2.66	4.48	BBB-nonpermeable	SYNAPSE 52:188–208 (2004)	43.7	2.92	3.75	3.02	43.7	2	8.26	295.38	22	12	0.37	2	3	2	92.63	3.04	3.19	2.9	High	Yes	-5.84	0	1	1	0
CN1CCN(C2=C(C[C@H]3C(N(C4=CC=C(C(C)(C)OC)C=C4)CC3)=O)C=CC=C2)CC1	[11C]P943	5HT1B	Y	Yes	1.83	4.22	BBB-nonpermeable	Journal of Cerebral Blood Flow & Metabolism 2009 30:1, 196-210	36.02	2.66	3.95	2.66	36.02	0	8.67	421.58	31	12	0.5	6	3	0	137.19	4.15	3.51	3.05	High	Yes	-6.38	0	0	0	2
COC1=CC=CC=C1CN(C(C)=O)C2=CN=CC=C2OC3=CC=CC=C3	[11C]PBR28	PBR	Y	Yes	5.86	5.54	BBB-permeable	NeuroImage 63 (2012) 232–239	51.66	4.28	2.92	2.92	51.66	0	5.27	348.4	26	18	0.14	7	4	0	100.95	3.24	3.21	2.3	High	No	-6.15	0	0	0	0
CC1=CC=C([C@@H]2[C@H](C(OC)=O)[C@H]3CC[C@H](N3C/C=C/I)C2)C=C1	[11C]PE21	DAT	Y	Yes	1.42	3.49	BBB-permeable	J Label Compd Radiopharm, 43: 997-1004	29.54	3.67	4.32	2.45	29.54	0	9.27	425.3	23	6	0.53	5	3	0	105.61	3.69	4.15	3.7	High	No	-5.95	0	0	1	2
OC1=CC2=C(N=C(C3=CC=C(NC)C=C3)S2)C=C1	[11C]PIB	Beta-amyloid	Y	Yes	3.57	4.69	BBB-nonpermeable	NeuroImage 36 (2007) 298 – 312	73.39	3.52	3.31	3.3	45.15	2	3.65	256.32	18	15	0.07	2	2	2	76.38	2.38	3.89	2.32	High	No	-5.1	0	0	0	1
O=C(CC)OC1CCN(C)CC1	[11C]PMP	AchE	Y	Yes	4.34	5.12	BBB-permeable	SYNAPSE 22:123-131 (1996)	29.54	0.65	0.65	-0.68	29.54	0	8.72	171.24	12	0	0.89	3	3	0	51.36	2.46	1.18	1	High	No	-6.51	0	0	0	1
OC1=C(C(NC[C@H]2N(CC)CCC2)=O)C(OC)=C(Cl)C=C1Cl	[11C]Raclopride	D2/D3	Y	Yes	4.88	4.96	BBB-nonpermeable	Synapse, 16: 255-262	61.8	2.54	2.02	1.98	61.8	2	9.07	347.24	22	6	0.53	6	4	2	91.51	3.47	3.68	2.12	High	No	-5.81	0	0	0	1
O=C(NCC1N(CC)CCC1)C2=C(OC)C(Br)=CC=C2OC	[11C]Remoxipride	D2	Y	Yes	4.22	5.25	BBB-permeable	Acta Psychiatr Scand 1990; 82 (Supp1.358): 67-71	50.8	2.3	2.34	0.74	50.8	1	9	371.27	22	6	0.56	7	4	1	93.66	3.13	2.1	1.98	High	Yes	-7.07	0	0	0	1
COC1=CC(CCN(CC2)CCN2CCCC3=CC=CC=C3)=CC=C1OC	[11C]SA4503	Sigma	Y	Yes	1.39	3.81	BBB-permeable	Nuclear Medicine & Biology, Vol. 27, pp. 255–261, 2000	24.94	2.74	4.19	2.96	24.94	0	8.61	368.51	27	12	0.48	9	4	0	118.84	4.44	3.87	2.93	High	No	-5.8	0	0	0	3
COC1=C(C=C(C=C1)CCN2CCN(CC2)CCCC3=CC=C(C=C3)F)OC	[11C]SA5845	sigma2	Y	Yes	1.41	3.54	BBB-permeable	Neurochemistry International 53 (2008) 45–50	24.94	3.29	4.34	3.15	24.94	0	8.56	386.5	28	12	0.48	9	5	0	118.8	4.7	4.39	3.3	High	No	-5.54	0	0	0	3
ClC1=C(Cl)C=CC(CCCN2CCN(CCC3=CC=C(OC)C(OC)=C3)CC2)=C1	[11C]SA6298	Sigma1	Y	Yes	1.42	2.43	BBB-permeable	Nuclear Medicine & Biology, Vol. 26, pp. 915–922, 1999	24.94	4.04	5.4	4.23	24.94	0	8.54	437.4	29	12	0.48	9	4	0	128.86	4.85	5.54	3.88	High	No	-5.03	0	0	0	3
NC1=C(OCCO2)C2=C(C(OCC3CCN(C)CC3)=O)C=C1Cl	[11C]SB207145	5HT4	Y	Yes	4.33	4.76	BBB-permeable	J Nucl Med 2009; 50:900–908	74.02	1.82	1.75	-0.31	74.02	2	9.47	340.8	23	6	0.56	4	5	1	91.54	3.24	2.22	1.72	High	Yes	-6.8	0	0	1	0
ClC1=C(Cl)C=C([C@@H]2CC[C@H](NC)C3=C2C=CC=C3)C=C1	[11C]Sertraline	SERT	Y	Yes	2.02	2.54	BBB-nonpermeable	Arch Pharm Res Vol 35, No 9, 1591-1597, 2012	12.03	4.86	5.15	3.02	12.03	1	9.56	306.23	20	12	0.29	2	1	1	85.99	3.4	4.78	4.7	High	Yes	-4.77	1	0	0	1
O=C(C1=C(Cl)C=CC(OC)=C1)NCC23CC(CC(C4)(F)C3)(F)CC4(F)C2	[11C]SMW139	P2X7 R	Y	Yes	3.82	5.33	BBB-nonpermeable	Sci Rep 8, 6580 (2018)	38.33	5.83	2.43	2.43	38.33	1	0.3	387.82	26	6	0.63	5	5	1	92.68	2.83	4.07	4.3	High	Yes	-5.78	1	0	0	2
CC1=CC=C2C(N(C3=CC=C(NN=C4)C4=C3)C(C5CCC5)=N2)=C1	[11C]TARP-2105	TARP γ-8	Y	Yes	4	4.16	BBB-permeable	J. Med. Chem. 2022, 65, 13, 9144–9158	46.5	4.48	4.33	4.32	46.5	1	5.4	302.37	23	18	0.26	2	2	1	92.96	2.55	4.21	3.49	High	Yes	-5.16	0	0	0	1
O=C(C[C@H](C1=CC(F)=CC(F)=C1)C2)N2CC3=CN=CN3C	[11C]UCB-A	SV2A	Y	Yes	5.47	5.91	BBB-nonpermeable	Nuclear Medicine and Biology 43 (2016) 325–332	38.13	2.52	1.18	1.16	38.13	0	6.22	291.3	21	11	0.33	3	4	0	76.98	2.16	1	2.1	High	Yes	-7.37	0	0	0	0
CC1=CN=CC=C1N2C(C[C@H](C3=CC(F)=C(F)C(F)=C3)C2)=O	[11C]UCB-J	SV2A	Y	Yes	4.34	5.4	BBB-nonpermeable	J Nucl Med 2016; 57:777–784	33.2	4.21	2.52	2.52	33.2	0	5.16	306.28	22	12	0.25	2	5	0	78.41	2.49	2.33	3.41	High	Yes	-6.51	0	0	1	0
COC1=CC=C(C(N(C)C)C2(O)CCCCC2)C=C1	[11C]Venlafaxine	SERT	Y	Yes	4.15	4.9	BBB-permeable	European Neuropsychopharmacology 7 (1997) 195–200	32.7	2.67	2.85	1.11	32.7	1	9.13	263.38	19	6	0.62	4	3	1	78.34	3.13	2.71	2.17	High	No	-5.98	0	0	0	0
O=C(C1CCCCC1)N(CCN2CCN(C3=C(OC)C=CC=C3)CC2)C4=NC=CC=C4	[11C]WAY100635	5HT1A	Y	Yes	2.54	4.22	BBB-permeable	Life Sciences, Vol. 55, No. 20 pp. PL 403-407, 199	48.91	3.06	4.16	3.26	48.91	0	8.25	422.56	31	12	0.52	8	4	0	132.45	4.18	4.23	2.71	High	No	-5.87	0	0	0	3
CN1C2=CC=CC=C2N(CCCCN3CC(C=C(OC)C(OC)=C4)=C4CC3)C1=O	[11C]WF197	sigma2	Y	Yes	3.51	5.29	BBB-permeable	J Nucl Med 2017, 58 (supplement 1) 724	48.63	2.66	3.28	2.41	45.25	0	8.21	395.49	29	15	0.43	7	4	0	119.89	4.23	3.15	2.81	High	No	-6.48	0	0	0	1
IC1=CC(OC[C@@H]2CCN2)=CN=C1	[123I]51A	α4β2 nAchR	Y	Yes	4.76	5.49	BBB-nonpermeable	Ann Nucl Med 16, 189–200 (2002)	34.15	1.05	1.11	0.34	34.15	1	8.1	290.1	13	6	0.44	3	3	1	62.47	2.32	1.24	1.12	High	No	-7.19	0	0	1	0
FC1=CC=C([C@@H]2[C@H](C(OCC)=O)C3CC[C@H](N3C/C=C/I)C2)C=C1	[123I]Altropane	Dopamine transporter	Y	Yes	1.31	3.39	BBB-permeable	Synapse, 29: 128-141.	29.54	4.31	4.31	2.69	29.54	0	9.01	443.29	24	6	0.53	6	4	0	105.41	3.63	4.25	4.08	High	No	-5.99	0	0	1	2
N=C(N(C)C1=CC=CC(I)=C1)NC2=C(C=CC=C3)C3=CC=C2	[123I]CNS1261	NMDA	Y	Yes	0.9	2.86	BBB-nonpermeable	Nuclear Medicine and Biology 30 (2003) 441– 454	39.12	4.74	5.22	3.94	39.12	2	8.69	401.24	22	16	0.06	4	1	2	103.29	2.95	4.66	4.73	High	No	-5.44	1	0	3	2
FC(C=C1)=NC=C1C2=CC(C3C4CCCC3N4C)=CN=C2	[18F](−)-24d	nAChR	Y	Yes	4.5	5.27	BBB-nonpermeable	J. Med. Chem. 2007, 50, 16, 3814–3824	29.02	3.27	2.41	1.41	29.02	0	8.36	283.34	21	12	0.41	2	4	0	83.82	2.84	2.68	2.28	High	Yes	-6.13	0	0	1	0
FC1=CC=CC(C2=CC(C3C4CCC(N4C)C3)=CN=C2)=N1	[18F]-(−)-6c	nAChR	Y	Yes	4.19	4.91	BBB-nonpermeable	J. Med. Chem. 2008, 51, 15, 4751–4764	29.02	3.27	2.75	1.09	29.02	0	9.07	283.34	21	12	0.41	2	4	0	83.82	2.95	2.72	2.28	High	Yes	-6.1	0	0	1	0
FCCOC1=CC=C(COC2=CC=C(I)C=C2)C=C1	[18F]/[125I]12a	Abeta	Y	Yes	2	3.16	BBB-permeable	Scientific Reports volume 5, Article number: 12084 (2015)	18.46	4.49	4.51	4.51	18.46	0	-4.56	372.17	19	12	0.2	6	3	0	81.49	3.38	4.35	4.09	High	No	-5.48	0	0	1	2
FCCOC1=CC=C(OCC2=CC=C(I)C=C2)C=C1	[18F]/[125I]7a	Abeta	Y	Yes	2	3.16	BBB-permeable	Scientific Reports volume 5, Article number: 12084 (2015)	18.46	4.49	4.51	4.51	18.46	0	-4.54	372.17	19	12	0.2	6	3	0	81.49	3.42	4.35	4.09	High	No	-5.48	0	0	1	2
FC(C=C1)=CC=C1CN(CC2)CCN2CC3OCCC3	[18F]10	sigma-1	Y	Yes	4.69	5	BBB-permeable	J. Med. Chem. 2017, 60, 10, 4161–4172	15.71	1.63	2.32	1.69	15.71	0	7.92	278.37	20	6	0.62	4	4	0	85.11	3.45	2.08	2.3	High	Yes	-6.52	0	0	0	0
O=C(S1)N(CCN2CCCCCCC2)C3=C1C=C(CCCF)C=C3	[18F]13	Sigma-1	Y	Yes	4.01	3.45	BBB-permeable	J. Med. Chem. 2012, 55, 19, 8272–8282	53.48	4.27	4.47	1.66	23.55	0	10.31	350.49	24	9	0.63	6	3	0	105.13	3.79	4.6	3.82	High	No	-5.17	0	0	0	2
O=C(NC1=CC(SC([2H])([2H])F)=C(Cl)C=C1)C2=NC=CC=C2	[18F]15	mGluR4	Y	Yes	4.35	5.01	BBB-permeable	J. Med. Chem. 2020, 63, 6, 3381–3389	67.29	4.24	3.31	3.31	41.99	1	0.49	298.76	19	12	0.08	5	3	1	75.23	1.83	3.6	2.67	High	No	-5.57	0	0	0	1
FC1=CC=C2C(CCCN2CC3=CC=C(C(NO)=O)C=C3)=C1	[18F]2	HDAC6	Y	Yes	3.6	4.72	BBB-nonpermeable	ACS Chem. Neurosci. 2021, 12, 4, 746–755	52.57	2.79	3.28	3.27	52.57	2	4.52	300.33	22	12	0.24	4	3	2	84.61	1.76	2.82	3.1	High	Yes	-6.13	0	0	2	0
FCC1=NC(C#CC2=CC(C#N)=CC(F)=C2)=CS1	[18F]3	mGluR5s	Y	Yes	3.91	4.99	BBB-nonpermeable	J. Med. Chem. 2007, 50, 14, 3256–3266	64.92	3.79	3.33	3.33	36.68	0	-0.29	260.26	18	11	0.08	1	4	0	64.23	2.59	3.01	2.17	High	No	-5.75	0	0	1	0
BrC1=CC(C(NCCN2CCCCC2)=O)=C(OCCF)C=C1	[18F]3a	Sigma	Y	Yes	4.09	5.4	BBB-nonpermeable	Mol. Pharmaceutics 2017, 14, 3, 770–780	41.57	3.05	2.73	1.42	41.57	1	8.69	373.26	22	6	0.56	8	4	1	92.03	3.48	3.66	2.65	High	No	-5.98	0	0	0	3
O=C1CCC(C(NCC2=C(Cl)C(C(F)(F)F)=CC=C2)=O)N1CCF	[18F]4A	P2X7R	Y	Yes	4.58	5.7	BBB-nonpermeable	ACS Chem. Neurosci. 2022, 13, 23, 3464–3476	49.41	3.98	2.16	2.16	49.41	1	2.82	366.74	24	6	0.47	7	6	1	83.02	2.1	2.52	2.71	High	No	-6.75	0	0	0	1
C[C@@H]1CCCN1CCC(O2)=CC3=C2C=CC(C(C4=CC=C(F)C=C4)=O)=C3	[18F]9	H3 receptor	Y	Yes	1.53	3.98	BBB-nonpermeable	J. Med. Chem. 2012, 55, 5, 2406–2415	33.45	4.87	4.48	2.32	33.45	0	9.57	351.41	26	15	0.32	5	4	0	104.55	3.87	5.02	3.44	High	Yes	-4.88	0	0	0	2
FC1=CC(N)=C(SC2=CC=CC=C2CN(C)C)C=C1	[18F]ADAM	SERT	Y	Yes	2.26	4.38	BBB-permeable	J Nucl Med 2003; 44:1890–1897	54.56	3.9	3.42	2.59	29.26	2	8.15	276.37	19	12	0.2	4	2	1	78.85	2.84	3.25	3.87	High	No	-5.68	0	0	1	0
CN(C)CC1=CC=CC=C1SC2=C(N)C=C(CF)C=C2	[18F]AFM	SERT	Y	Yes	2.29	4.39	BBB-permeable	Eur J Nucl Med Mol Imaging 40, 115–124 (2013)	54.56	4.08	3.4	2.58	29.26	2	8.15	290.4	20	12	0.25	5	2	1	83.9	2.92	3.29	3.84	High	No	-5.74	0	0	1	0
FC(C=C1)=CC=C1[C@@H](CCN(CC(OC)=O)C)OC(C=C2)=CC=C2C3=CC=CC=C3	[18F]ALX5406	GlyT1	Y	Yes	2.52	3.6	BBB-nonpermeable	ACS Chem. Neurosci. 2021, 12, 18, 3335–3346	38.77	5.2	5.09	5.04	38.77	0	6.53	407.48	30	18	0.24	10	5	0	115.84	4.3	5.46	4.35	High	Yes	-4.91	1	0	0	3
COC1=CC2=CC=C(CCCF)C=C2C=C1	[18F]Amylovis	Beta-amyloid	Y	Yes	3.28	3.84	BBB-permeable	Curr Radiopharm . 2019;12(1):58-71	9.23	4.17	3.66	3.66	9.23	0	-4.83	218.27	16	10	0.29	4	2	0	65.07	2.84	4.13	3.78	High	No	-4.7	0	0	0	2
O=S1(C2=CC=C(N3C4CCN(CC4)CC3)C=C2C5=C1C(F)=CC=C5)=O	[18F]ASEM	α7 nAChR	Y	Yes	3.96	5.58	BBB-nonpermeable	Biochemical Pharmacology 97 (2015) 566–575 567	49	3.66	2.71	1.26	40.62	0	8.84	358.43	25	12	0.37	1	4	0	101.09	2.72	3.01	3.35	High	Yes	-6.35	0	0	0	1
FCCOCCOCCOC1=CC=C(/C=C/C2=CC=C(NC)C=C2)C=N1	[18F]AV45	Beta-amyloid	Y	Yes	3.74	5.23	BBB-permeable	J Nucl Med 2010; 51:913–920	52.61	3.69	3.11	3.11	52.61	1	4.62	360.42	26	12	0.35	12	5	1	101.66	3.82	3.46	1.88	High	No	-6.04	0	0	0	2
FC1=CC=CC(C2=CN=CC(C3C4CCC(N4C)C3)=C2)=N1	[18F]AZAN	α4β2 nAchR	Y	Yes	4.19	4.91	BBB-nonpermeable	J Nucl Med 2012; 53:121–129	29.02	3.27	2.75	1.09	29.02	0	9.07	283.34	21	12	0.41	2	4	0	83.82	2.95	2.72	2.28	High	Yes	-6.1	0	0	1	0
OC1=CC=C2C(OC(C3=C(F)N=C(NC)C=C3)=C2)=C1	[18F]AZD4694	Beta-amyloid	Y	Yes	4.03	5.11	BBB-nonpermeable	J Nucl Med 2012; 53:415–424	58.29	3.61	2.78	2.77	58.29	2	0.89	258.25	19	15	0.07	2	4	2	70.73	2.14	3.31	1.74	High	No	-5.53	0	0	1	0
FC1=CN=C(C2=NOC(C3=CC(F)=CC(C#N)=C3)=N2)C=C1	[18F]AZD9272	mGluR5	Y	Yes	3.88	5	BBB-nonpermeable	ACS Chem. Neurosci. 2020, 11, 7, 1048–1057	75.6	3.79	3.5	3.5	75.6	0	0.61	284.22	21	17	0	2	7	0	67.6	2.61	2.35	2.14	High	No	-6.37	0	0	0	0
OCC1CCN(CC1)c1ccc(c(n1)F)c1[nH]c2c(c1)cc(cc2)O	[18F]CBD-2115	Tau	Y	Yes	4.13	4.54	BBB-nonpermeable	ACS Chem. Neurosci. 2021, 12, 4, 596–602	72.38	3.32	3.14	3.13	72.38	3	0.99	341.38	25	15	0.32	3	4	3	98.93	2.62	3.24	2.11	High	Yes	-6.08	0	0	1	0
FC1=C(NC=C2CC3NC(N(C)C3=O)=O)C2=CC=C1	[18F]CNY-07	RIPK1	Y	Yes	4.92	5.5	BBB-nonpermeable	J. Med. Chem. 2021, 64, 20, 15420–15428	65.2	1.06	1.24	1.24	65.2	2	0.32	261.25	19	9	0.23	2	3	2	74.65	1.91	1.36	1	High	No	-6.93	0	0	1	0
FC1[C@H]2C3(CCN4CC5CC5)C6=C(O2)C(O)=CC=C6CC4[C@]3(O)CC1	[18F]Cyclofoxy	Opioid receptor	Y	Yes	5.28	5.19	BBB-permeable	Journal of Cerebral Blood Flow & Metabolism 1993 13:1, 24-42	52.93	2.27	1.71	0.72	52.93	2	8.62	345.41	25	6	0.7	2	5	2	95.14	2.77	2.55	2.64	High	Yes	-6.6	0	0	0	0
FC1=CC(C(NO)=O)=CC=C1CN(C)CC23CC4C[C@H](C[C@H](C4)C3)C2	[18F]EKZ-001	HDAC6	Y	Yes	4.99	4.83	BBB-nonpermeable	ACS Chem. Neurosci. 2020, 11, 7, 1093–1101	52.57	3.86	2.68	1.65	52.57	2	9.33	346.44	25	6	0.65	6	4	2	94.26	2.63	3.55	3.77	High	Yes	-5.89	0	0	2	1
FC1=C(OC[C@@H]2CCN2)C=CC=N1	[18F]FA-85380	α4β2 nAchR	Y	Yes	4.79	5.53	BBB-permeable	Nuclear Medicine and Biology 32 (2005) 585 – 591	34.15	1	0.72	0.01	34.15	1	8.02	182.19	13	6	0.44	3	4	1	49.71	2.1	1.02	0.68	High	No	-6.69	0	0	1	1
COC1=C(OC)C(C(NC[C@@H]2CCCN2CC=C)=O)=CC(CCCF)=C1	[18F]Fallypride	D2	Y	Yes	4.42	5.54	BBB-permeable	Synapse, 46: 170-188	50.8	3.03	2.8	1.65	50.8	1	8.53	364.45	26	6	0.55	11	5	1	104.93	3.24	3.87	2.31	High	No	-5.78	0	0	1	3
FC(C=C1)=CC=C1CN(CC2)CCN2CC3CCCO3	[18F]FBFP	sigma-1	Y	Yes	4.69	5	BBB-permeable	ACS Chem. Neurosci. 2020, 11, 11, 1673–1681	15.71	1.63	2.32	1.69	15.71	0	7.92	278.37	20	6	0.62	4	4	0	85.11	3.45	2.08	2.3	High	Yes	-6.52	0	0	0	0
O=C(CF)N(CC1=C(OC)C=CC(OC)=C1)C2=CC=CC=C2OC3=CC=CC=C3	[18F]FBR	TSPO	Y	Yes	3	4.22	BBB-permeable	Journal of Cerebral Blood Flow & Metabolism 2002 22:7, 878-889	48	5.27	4.06	4.06	48	0	-3.65	395.42	29	18	0.17	9	5	0	109.69	3.33	4.62	3.5	High	No	-5.43	0	0	0	3
NC1=CC(OC)=C(C(NC2CCN(CC3=CC=C([18F])C=C3)CC2)=O)C=C1Cl	[18F]FCP	D2	Y	Yes	3.22	4.84	BBB-permeable	Neuropsychopharmacol 21, 589–596 (1999)	67.59	3.36	2.56	2.22	67.59	3	7.47	390.87	27	12	0.35	6	4	2	108.52	3.34	3.68	2.91	High	No	-6.07	0	0	1	2
O=C(C1CCC(F)CC1)N(C2=NC=CC=C2)CCN(CC3)CCN3C4=C(OC)C=CC=C4	[18F]FCWAY	5HT1A	Y	Yes	2.85	4.59	BBB-permeable	Nuclear Medicine & Biology, Vol. 27, pp. 493– 497, 2000	48.91	3.43	3.67	2.76	48.91	0	8.25	440.55	32	12	0.52	8	5	0	132.5	3.95	3.73	2.81	High	No	-6.34	0	0	0	3
OC1=C(O2)C([C@]([C@]2([H])[C@]3(OCCF)[C@@H](C(C)(O)C)C4)(CCN5CC6CC6)[C@@]4(CC3)[C@@]5([H])C7)=C7C=C1	[18F]FDPN	Opioid receptors	Y	Yes	3	3.8	BBB-permeable	J Nucl Med 2005; 46:2092–2096	62.16	3.7	1.96	0.61	62.16	2	10.11	457.58	33	6	0.78	6	6	2	127.54	3.87	3.46	3.28	High	No	-6.63	0	0	0	1
ClC1=CC=C([C@@H]2[C@H](C(OC)=O)[C@H](N3CCF)CC[C@H]3C2)C=C1	[18F]FECNT	DAT	Y	Yes	4.01	4.98	BBB-permeable	J Nucl Med 2006; 47:520–527	29.54	3.46	3.32	2.22	29.54	0	8.46	325.81	22	6	0.59	5	4	0	88.41	3.33	3.6	3.49	High	No	-5.73	0	0	0	1
FCCOC1=CC=CC(C[C@H]2O)=C1C[C@H]2N(CC3)CCC3C4=CC=CC=C4	[18F]FEOBV	VAChT	Y	Yes	1.78	4.21	BBB-permeable	NeuroImage 62 (2012) 555–561	32.7	3.78	3.99	2.07	32.7	1	9.32	369.47	27	12	0.48	5	4	1	109.6	3.61	4.25	3.62	High	No	-5.54	0	0	0	2
CC1=CC=C([C@@H]2[C@H](C(OCCF)=O)C3CC[C@H](N3C/C=C/I)C2)C=C1	[18F]FE-PE21	Dopamine transporter	Y	Yes	1.21	3.06	BBB-permeable	J Nucl Med 2022; 63:68S–74S	29.54	4.43	4.52	2.71	29.54	0	9.21	457.32	25	6	0.55	7	4	0	110.47	3.63	4.49	4.03	High	No	-5.9	0	0	1	2
CC(N(CC1=C(OCCF)C=CC=C1)C(C=NC=C2)=C2OC3=CC=CC=C3)=O	[18F]FEPPA	PBR	Y	Yes	3.72	5.23	BBB-permeable	Journal of Cerebral Blood Flow & Metabolism. 2011;31(8):1807-1816.	51.66	5.04	3.13	3.12	51.66	0	5.27	380.41	28	18	0.18	9	5	0	105.8	3.31	3.55	2.63	High	No	-6.1	0	0	0	3
FCOC(C(OC)=C1)=CC=C1CCN(CC2)CCN2CCCC3=CC=CC=C3	[18F]FE-SA4503	sigma2	Y	Yes	1.39	3.5	BBB-permeable	SYNAPSE 52:29–37 (2004)	24.94	3.45	4.37	3.14	24.94	0	8.61	386.5	28	12	0.48	10	5	0	118.89	4.35	4.73	3.03	High	No	-5.3	0	0	0	3
CNC1=CC=C(C2=CN(C(C=CC(OCCF)=C3)=C3S4)C4=N2)C=C1	[18F]FIBT	Beta-amyloid	Y	Yes	4.75	4.78	BBB-nonpermeable	ACS Chemical Neuroscience 2015, 6, 3, 428-437	66.8	4.84	3.47	3.47	38.56	1	4.21	341.4	24	18	0.17	5	3	1	96.67	3.27	5.25	3.1	High	No	-4.66	0	0	0	1
FC1=CC=C([C@H]2C[C@@H]3CCC[C@H]2N3)C=N1	[18F]Flubatine	α4β2 nAchR	Y	Yes	4	4.16	BBB-nonpermeable	J. Label Compd. Radiopharm, 56: 595-599	24.92	2.26	2	-0.37	24.92	1	9.83	206.26	15	6	0.58	1	3	1	60.49	2.35	2.02	2.15	High	No	-6.12	0	0	1	1
OC1=CC=C(N=C2C3=CC=C(NC)C(F)=C3)C(S2)=C1	[18F]Flutemetamol	Beta-amyloid	Y	Yes	3.46	4.55	BBB-nonpermeable	J Nucl Med 2009; 50:1251–1259	73.39	4.08	3.45	3.44	45.15	2	2.89	274.31	19	15	0.07	2	3	2	76.34	2.55	3.77	2.72	High	No	-5.3	0	0	0	1
FC([2H])([2H])OC(C=CC=C1)=C1O[C@H](C2CNCCO2)C3=CC=CC=C3	[18F]FMeNER-D2	NET	Y	Yes	4.57	5.39	BBB-permeable	J Nucl Med 2008; 49:1270–1276	39.72	2.82	3.1	2.75	39.72	1	7.49	319.37	23	12	0.33	6	5	1	88.88	2.92	3.1	1.93	High	Yes	-6.05	0	0	0	0
O=C(O[C@@]12CC[C@@H](C(N(CCN3CCCCC3)C)=O)CC2)C4=C1C=CC(OC([2H])(F)[2H])=C4	[18F]FMH3	H3	Y	Yes	4.01	5.03	BBB-permeable	Synapse. 2019; 73:e22096	59.08	3.42	3.01	1.34	59.08	0	9.07	420.51	30	6	0.65	7	6	0	115.17	3.98	3.17	2.69	High	No	-6.61	0	0	0	1
IC1=CC=C([C@@H]2[C@H](C(OC)=O)C3CC[C@H](N3CCCF)C2)C=C1	[18F]FP-CIT	Dopamine transporter	Y	Yes	2.25	3.76	BBB-permeable	J Nucl Med 2022; 63:68S–74S	29.54	3.8	3.7	1.41	29.54	0	9.72	431.28	23	6	0.61	6	4	0	100.92	3.46	3.97	3.95	High	No	-6.11	0	0	1	2
FCCCOC1=C(OC)C=C([C@](C[C@@H](O)[C@H](CC(C)C)C2)([H])N2CC3)C3=C1	[18F]FP-DTBZ	VMAT2	Y	Yes	3.87	5.66	BBB-permeable	J Nucl Med 2010; 51:1480–1485	41.93	3.47	2.93	2.13	41.93	1	8.13	365.48	26	6	0.71	7	5	1	106.03	3.79	3.93	2.86	High	No	-5.74	0	0	0	2
FC1=CC(C#N)=CC(C#CC2=NC=CC=C2)=C1	[18F]FPEB	mGluR5	Y	Yes	3.97	5.07	BBB-nonpermeable	J Nucl Med 2013; 54:388–396	36.68	2.99	3.26	3.26	36.68	0	3.02	222.22	17	12	0	0	3	0	61.33	2.5	2.73	2.26	High	No	-5.72	0	0	1	1
Cc1cnc(cc1F)Nc1ccc2c(c1)ccnc2	[18F]JNJ-067	Tau	Y	Yes	4.09	5.05	BBB-nonpermeable	Journal of Cerebral Blood Flow & Metabolism. 2021;41(12):3302-3313	37.81	4.24	3.22	3.13	37.81	1	6.83	253.27	19	16	0.07	2	3	1	74.01	2.22	3.37	2.54	High	Yes	-5.45	0	0	0	0
Fc1ccc2c(c1)ccc(n2)Nc1ccnc(c1)C	[18F]JNJ-311	Tau	Y	Yes	4.09	5.06	BBB-nonpermeable	Progress in Molecular Biology and Translational Science 2019; 165, 107-138	37.81	4.24	3.22	3.1	37.81	1	6.94	253.27	19	16	0.07	2	3	1	74.01	2.36	3.5	2.8	High	No	-5.36	0	0	0	0
COC1=C(N2CCN(CCN(C3=NC=CC=C3)C(C4CC[C@H](CF)CC4)=O)CC2)C=CC=C1	[18F]MefWAY	5HT1A	Y	Yes	2.56	4.17	BBB-permeable	SYNAPSE 67:596–608 (2013)	48.91	3.68	3.98	3.08	48.91	0	8.25	454.58	33	12	0.54	9	5	0	137.31	3.83	3.92	2.6	High	No	-6.29	0	0	0	3
FC1=CC=C(N2CCN(CC3=C(C(F)(F)F)C4=NN=C(CC5CC5)N4C=C3)CC2)C(Cl)=C1	[18F]mG2P026	mGluR2	Y	Yes	2.15	3.58	BBB-nonpermeable	J. Med. Chem. 2022, 65, 14, 9939–9954	36.67	5.41	4.19	3.75	36.67	0	7.65	467.89	32	15	0.45	6	7	0	120.98	3.59	5.63	4.79	High	Yes	-5.16	1	0	0	2
Fc1ccc2c(c1N)cc(nc2)n1ccc2c1cncc2	[18F]MK-6240	Tau	Y	Yes	4.35	5.29	BBB-nonpermeable	Alz Res Therapy 10, 74 (2018)	56.73	3.72	2.42	2.41	56.73	2	5.32	278.28	21	19	0	1	3	1	80.73	2.11	2.52	2.05	High	Yes	-6.21	0	0	1	0
COC1=C(N2CCN(CCN(C3=CC=CC=N3)C(C4=CC=C(F)C=C4)=O)CC2)C=CC=C1	[18F]MPPF	5HT1A	Y	Yes	2.54	4.26	BBB-nonpermeable	Neuropharmacology 52 (2007) 695e707	48.91	3.36	4.05	3.14	48.91	0	8.25	434.51	32	18	0.28	8	5	0	130.39	3.66	3.9	2.71	High	No	-6.18	0	0	0	3
FC1=C(OC[C@]2([H])C=CCN2)C=CC=N1	[18F]Nifene	α4β2 nAchR	Y	Yes	5.15	5.54	BBB-permeable	Nuclear Medicine and Biology 33 (2006) 295 – 304	34.15	1.17	1.19	1.04	34.15	1	7.01	194.21	14	6	0.3	3	4	1	54.04	2.18	1.09	0.88	High	No	-6.71	0	0	2	1
FC(C=C1)=CC=C1[C@H](CCNC2)[C@@H]2COC3=CC(OCO4)=C4C=C3	[18F]Paroxetine	SERT	Y	Yes	4.92	5.09	BBB-nonpermeable	Nucl. Med. Biol.Vol. 18, No. 7, pp. 791-796, 199	39.72	3.37	3.15	1.25	39.72	1	9.32	329.37	24	12	0.37	4	5	1	92.08	3.51	3.51	3.1	High	Yes	-5.82	0	0	0	1
CCN(CC)C(=O)CC1=C(N=C2N1C=C(C=C2)Cl)C3=CC=C(C=C3)OCCCF	[18F]PBR111	TSPO	Y	Yes	3.49	4.67	BBB-nonpermeable	EJNMMI Res 2, 60 (2012)	46.84	5.22	3.41	3.41	46.84	0	5.06	417.9	29	15	0.36	10	4	0	113.89	3.85	4.89	3.05	High	No	-5.38	0	0	0	3
O=C1N(C2CC2)CCN(C1=C3C4=CC(F)=C(C#N)C=C4)C5=C3N=CC=C5	[18F]PF-06445974	PDE4B	Y	Yes	6.08	5.69	BBB-nonpermeable	J. Med. Chem. 2017, 60, 8538-8551	61.92	3.31	2.62	2.62	61.92	0	3.46	346.36	26	15	0.25	2	4	0	98.3	2.71	2.52	2.19	High	Yes	-6.62	0	0	0	0
FC(C(C#N)=CC=C1)=C1C2=CNC3=NC=NC(N4CCOCC4)=C32	[18F]PF-06455943	LRRK2	Y	Yes	5.09	5.63	BBB-permeable	J. Med. Chem. 2022; https://doi.org/10.1021/acs.jmedchem.2c00551	77.83	2.51	2.65	2.39	77.83	1	7.32	323.32	24	15	0.24	2	5	1	89.72	2.24	2.19	1.57	High	Yes	-6.72	0	0	0	0
Fc1nccc(c1)c1ccc2c(n1)[nH]c1c2cncc1	[18F]PI-2620	Tau	Y	Yes	5.67	5.83	BBB-nonpermeable	J Nucl Med 2020; 61:920–927	54.46	3.73	2.38	1.87	54.46	1	7.61	264.26	20	19	0	1	4	1	74.58	1.83	2.61	1.81	High	Yes	-6.06	0	0	1	0
COC1=CC=C(N2N=C(OCC(F)(F)F)N=C2C3=CC=C(OC)C=C3)C=C1	[18F]PS13	COX-1	Y	Yes	3	4.08	BBB-nonpermeable	ACS Chem. Neurosci. 2021, 12, 3, 517–530	58.4	5.15	4.56	4.56	58.4	0	-1.87	379.33	27	17	0.22	7	8	0	91.27	3.66	4.68	3.16	High	No	-5.29	0	0	0	2
FCCOCCCO/N=C1CCCC(C#CC2=NC=CC=C2)=C\1	[18F]PSS232	mGluR5	Y	Yes	4.9	5.4	BBB-permeable	J. Neurochem., 133: 330-342	43.71	3.79	3.11	3.11	43.71	0	3.45	316.37	23	6	0.44	7	5	0	88.37	3.8	2.57	2.21	High	No	-6.41	0	0	3	0
O=C(C1=CC=C(F)C=C1)N(C2CCCCC2)CC3=CC=CC=C3	[18F]RAGER	RAGE	Y	Yes	3.14	3.05	BBB-nonpermeable	ACS Chem. Neurosci. 2016, 7, 3, 391–398	20.31	5.07	4.94	4.94	20.31	0	0.69	311.39	23	12	0.35	5	2	0	90.71	3.23	4.79	4.44	High	No	-4.8	1	0	0	1
CN1C2=C(C=CC(N)=C2)C3=CC=C(N)C=C3C1C4=CC=C(OCC[18F])C=C4	[18F]ROStrace	ROS	Y	Yes	2.24	3.84	BBB-permeable	ACS Chem. Neurosci. 2018, 9, 3, 578–586	64.51	4.14	3.65	3.65	64.51	4	4.75	362.43	27	18	0.18	4	2	2	111.71	2.62	3.89	3.12	High	Yes	-5.75	0	0	1	2
FC1=CC(F)=CC([C@@H]2CN(CC3=CC=NC=C3C)C(C2)=O)=C1	[18F]SDM-8	SV2A	Y	Yes	4.4	5.44	BBB-nonpermeable	ACS Chem. Neurosci. 2019, 10, 3, 1544–1554	33.2	3.49	2.45	2.44	33.2	0	5.54	302.32	22	12	0.29	3	4	0	82.7	2.76	2.17	2.99	High	Yes	-6.6	0	0	0	0
FC1=CC(C#CC2=CSC(CF)=N2)=CC(C#N)=C1	[18F]SP203	mGluR5	Y	Yes	3.91	4.99	BBB-nonpermeable	Journal of Pharmacology and Experimental Therapeutics December 2008, 327 (3) 727-735	64.92	3.79	3.33	3.33	36.68	0	-0.29	260.26	18	11	0.08	1	4	0	64.23	2.59	3.01	2.17	High	No	-5.75	0	0	1	0
O=C(CCCN1CCC2(N(C3=CC=CC=C3)CNC2=O)CC1)C4=CC=C(F)C=C4	[18F]Spiperone	D2	Y	Yes	3.76	5.28	BBB-nonpermeable	Eur J Nucl Med 14, 80–87 (1988)	52.65	2.49	3.07	2.54	52.65	1	7.78	395.47	29	12	0.39	6	4	1	121.25	3.12	3.03	2.86	High	Yes	-6.56	0	0	0	1
Fc1ccc(cn1)c1ccc2c(c1)[nH]c1c2cncc1	[18F]T807	Tau	Y	Yes	4.83	5.65	BBB-nonpermeable	J Nucl Med 2016; 57:1535–1542	41.57	4.34	2.84	2.23	41.57	1	8.13	263.27	20	19	0	1	3	1	76.79	1.89	3.31	2.23	High	Yes	-5.56	0	0	1	0
FCC(COc1ccc2c(c1)ccc(n2)c1ccc(cc1)NC)O	[18F]THK-5117	Tau	Y	Yes	4.26	4.96	BBB-nonpermeable	Progress in Molecular Biology and Translational Science 2019; 165, 107-138	54.38	3.88	3.05	3.05	54.38	2	4.64	326.36	24	16	0.21	6	4	2	93.8	2.9	3.53	2.23	High	No	-5.78	0	0	0	1
FCC(COc1ccc2c(c1)ccc(n2)c1ccc(nc1)NC)O	[18F]THK-5351	Tau	Y	Yes	4.67	5.29	BBB-nonpermeable	Progress in Molecular Biology and Translational Science 2019; 165, 107-138	67.27	3.28	2.43	2.42	67.27	2	5.79	327.35	24	16	0.22	6	5	2	91.6	2.44	2.8	1.58	High	Yes	-6.31	0	0	0	0
O=C(NC1=CC=C(F)C=C1)C2=CN=C3C=CC(N4[C@@H](C5=CC=CC(F)=C5)CCC4)=NN32	[18F]TRACK	TrkA/B/C	Y	Yes	3	3.49	BBB-nonpermeable	ACS Chem. Neurosci. 2019, 10, 6, 2697–2702	62.53	4.55	4.84	4.84	62.53	1	2.28	419.43	31	21	0.17	5	5	1	116.25	2.81	4.17	4.42	High	Yes	-5.9	1	0	0	2
FC1=CN=CC=C1N2C(C[C@H](C3=CC(F)=C(F)C(F)=C3)C2)=O	[18F]UCB-H	SV2A	Y	Yes	4.77	5.59	BBB-nonpermeable	J Nucl Med 2014; 55:1336–1341	33.2	4.46	2.15	2.15	33.2	0	2.53	310.25	22	12	0.2	2	6	0	73.4	2.18	2.07	3.56	High	Yes	-6.72	0	0	1	0
FC1=NC=CC(C2=CN=CC(C3C4CCC(N4C)C3)=C2)=C1	[18F]XTRA	α4β2 nAchR	Y	Yes	4.17	4.89	BBB-nonpermeable	J Nucl Med 2018; 59:1603–1608	29.02	3.27	2.37	0.64	29.02	0	9.12	283.34	21	12	0.41	2	4	0	83.82	2.74	2.68	2.28	High	Yes	-6.13	0	0	1	0
C1CC(N(C1)CC2=CC=C(C=C2)OC3=C(C=C(C=C3)C(=O)N)Cl)C4=CN=CC=C4	[11C]LY2795050	κ-OR	Y	Yes	1.57	4.16	BBB-permeable	J Nucl Med 2013; 54:1668–1674	68.45	4.11	3.84	3.16	68.45	2	7.98	407.89	29	18	0.22	6	4	1	117.24	3.36	3.74	2.95	High	Yes	-6.13	0	0	0	2
CN1CCN(C2=NC3=CN=C(C4=CN=C(OC)C=C4)C=C3N(CCOCCC)C2=O)CC1	[11C]-12	PDE5	Y	No	3.7	5.36	BBB-permeable	J. Med. Chem. 2017, 60, 1, 486–496	85.61	1.28	1.5	0.67	83.39	0	8.16	438.52	32	16	0.48	8	7	0	131.36	3.87	1.27	0.81	High	Yes	-8.07	0	0	0	2
COC1=CC=C(CC2=CC(N([C@H](C(OCOC(C)=O)=O)CS3)C3=C2C4=CC(C(F)(F)F)=CC=C4)=O)C5=CC=CC=C51	[11C]14	modulators of alpha-synuclein (α-syn) fibrillization	Y	No	2.18	3	BBB-nonpermeable	ACS Chem. Neurosci. 2018, 9, 11, 2542–2547	109.13	7.15	5.59	5.59	82.14	0	0.9	583.57	41	22	0.23	10	9	0	147.26	4.25	5.58	4.26	Low	Yes	-5.9	2	0	2	3
COC1=CC=CC(C2=C(C#N)C(SCC3=CC=CC(C)=N3)=NC(N)=C2C#N)=C1	[11C]22b	A1R	Y	No	1.54	3.82	BBB-permeable	J. Med. Chem. 2018, 61, 22, 9966–9975	133.91	3.93	3.35	3.35	108.61	2	4.97	387.46	28	18	0.14	5	5	1	108.97	2.71	3.8	1.15	Low	No	-5.97	0	0	0	2
NC1=NC(N(CCN2CCN(C3=CC=C(OCCOC)C=C3)CC2)N=C4)=C4C5=NC(C6=CC=CO6)=NN51	[11C]-3	A2A	Y	No	2.4	3.21	BBB-nonpermeable	J. Med. Chem. 2014, 57, 21, 9204–9210	125	1.41	2.72	1.53	125	2	8.57	503.56	37	23	0.36	9	8	1	145.22	4.22	1.88	0.48	High	Yes	-8.04	2	1	0	2
CN1CCC2=NC3=CC=NN3C(N4CCC4)=C2CC1	[11C]5	5-HT2c	Y	No	5.35	5.83	BBB-permeable	ACS Chem. Neurosci. 2013, 4, 2, 261–265	36.67	0.21	1.04	0.89	36.67	0	7.01	257.33	19	9	0.57	1	3	0	81.87	2.6	1.28	1.97	High	Yes	-6.96	0	0	0	0
CN1CCN(C2=C(OC(C(NC3=CC=C(N4CCOCC4)C=C3)=O)=CC5=O)C5=C(C)C=C2)CC1	[11C]AZ10419369	5HT1B	Y	No	3.46	4.84	BBB-permeable	NeuroImage 41 (2008) 1075 – 1085	78.26	1.61	3.09	2.01	74.35	1	8.45	462.54	34	16	0.38	5	5	1	143.65	3.44	2.64	1.19	High	Yes	-7.25	0	1	0	1
CC1=C(C2=C(C(F)(F)F)C=C(C3=NC(C4=CC(F)=C(CN(C)CCC(O)=O)C=C4)=NO3)C=C2)C=CC=C1	[11C]CS1P1	S1PR1	Y	No	1.72	3.01	BBB-nonpermeable	ACS Chem. Neurosci. 2021, 12, 19, 3733–3744	79.46	7.86	4.14	4.12	79.46	1	8.51	513.48	37	23	0.22	9	10	1	129.39	3.53	3.49	4.58	Low	Yes	-6.95	2	0	0	2
O=C1C=NN(CCCCN2CCN(C3=CC=CC=C3OC)CC2)C(N1C)=O	[11C]CUMI-101	5HT1A	Y	No	3.94	5.36	BBB-permeable	J Nucl Med 2010; 51:1892–1900	72.6	-0.21	1.79	0.1	68.69	0	9.09	373.45	27	12	0.53	7	5	0	111.98	3.27	1.77	1.5	High	No	-7.32	0	0	0	1
COC1=CC=C(C(NC2=C(C3=CC=CS3)N=C4N2C=CC=C4)=O)C=C1	[11C]DS2OMe	GABAA	Y	No	5.32	4.75	BBB-nonpermeable	ACS Omega 2019, 4, 5, 8846–8851	83.87	4.13	3.59	3.59	55.63	1	4.26	349.41	25	20	0.05	5	3	1	99.21	2.79	4.28	2.15	High	No	-5.39	0	0	0	1
CC(C)NC1=CC(C2=CSC(N(C)C(C3=CC=C(OC)C=C3)=O)=N2)=NC=N1	[11C]ITMM	mGluR1	Y	No	2.72	4.7	BBB-permeable	Nuclear Medicine and Biology 40 (2013) 214–220	108.48	3.51	3.45	3.45	80.24	1	4.26	383.47	27	17	0.26	7	5	1	107.67	3.47	3.37	1.09	High	No	-6.25	0	0	0	1
COC1=CC(/C=C/C2=NC(N(CC)C(N(CC)C3=O)=O)=C3N2C)=CC=C1OC	[11C]KW6002	A2A	Y	No	3.76	5.62	BBB-permeable	SYNAPSE 62:671–681 (2008)	80.28	1.91	2.42	2.42	76.9	0	-1.54	384.43	28	15	0.35	6	5	0	110.01	3.9	2.55	1.23	High	No	-6.83	0	0	0	1
COC1=NC(C2=CC=C(S(=O)(C)=O)C=C2)=NC(NCC3=CC=CS3)=C1	[11C]MC1	COX2	Y	No	2.64	4.72	BBB-nonpermeable	Molecules 2018, 23(3), 607	117.8	3.97	3.5	3.5	81.18	1	4.59	375.47	25	17	0.18	6	5	1	98.72	3.14	2.93	2.15	High	No	-6.51	0	0	0	1
O=C1[C@H](N[C@H](C)C2=CC=CC=C2)C[C@H](C3=CC=CC(OC)=C3)N1C4=CC=C(C(F)(F)F)C=C4	[11C]MePPEP	CB1	Y	No	2.34	3.1	BBB-nonpermeable	Neuropsychopharmacol 33, 259–269 (2008)	41.57	6.03	5.33	4.53	41.57	1	8.12	454.48	33	18	0.27	7	6	1	124.17	3.67	5.33	4.22	High	Yes	-5.29	1	0	0	2
ClC1=CN=C(SC2=C(C3=CC=C([C@H]4[C@H](C(N(C)C)=O)C4)C=C3)N=CN2C)C=C1	[11C]MK-3168	FAAH	Y	No	3	4.12	BBB-nonpermeable	ACS Med. Chem. Lett. 2013, 4, 6, 509–513	76.32	4.48	4.01	4.01	51.02	0	4.48	412.94	28	17	0.29	6	3	0	112.28	3.15	3.62	2.69	High	Yes	-6.25	0	0	0	2
COC1=CC=C2C(NC(C(C(NC3CCCCC3)=O)=C2)=O)=C1OCCCC	[11C]NE40	CB2	Y	No	1.91	4.49	BBB-permeable	Molecules 2018, 23(3), 607	80.42	3.78	3.41	3.41	76.66	2	0.99	372.46	27	10	0.52	8	4	2	106.89	3.23	3.82	2.49	High	Yes	-5.86	0	0	0	3
COC1=CC=C(C2=C(C#N)C(C(NN3CCCCC3)=O)=NN2C4=CC=C(Cl)C=C4Cl)C=C1	[11C]OMAR	CB1	Y	No	2.13	3.29	BBB-nonpermeable	NeuroImage 52 (2010) 1505–1513	83.18	4.48	4.49	4.49	83.18	1	1.15	470.35	32	17	0.26	6	5	1	127.15	4.04	5.19	3.4	High	No	-5.48	0	0	0	2
NC1=NC2=C(C=NN2CCN3CCN(CC3)C4=CC=C(C=C4)OCCOC)C5=NC(C6=CC=CO6)=NN15	[11C]Preladenant	A2A	Y	No	2.4	3.21	BBB-nonpermeable	Journal of Cerebral Blood Flow & Metabolism 2016 37:2, 577-589	125	1.41	2.72	1.53	125	2	8.57	503.56	37	23	0.36	9	8	1	145.22	4.22	1.88	0.75	High	Yes	-8.04	2	1	0	2
O=C(N(C)CC1=C(C(OCC)=O)N=CN12)C3=C2C=CC(N=[N+]=[N-])=C3	[11C]Ro154513	α5GABAA	Y	No	5.47	5.87	BBB-permeable		114.18	2.04	1.67	1.56	93.86	0	2.87	326.31	24	11	0.27	4	7	0	85.05	2.4	1.83	0.59	High	No	-6.99	0	1	3	0
O=C(C1=CC(S(=O)(C)=O)=CC=C1O[C@H](C(F)(F)F)C)N(C2)CC3=C2C=CC(C4CCOCC4)=C3	[11C]RO5013853	Glycine T1	Y	No	3.23	4.3	BBB-nonpermeable	NeuroImage 75 (2013) 282–290	81.29	6.13	3.22	3.22	72.91	0	0.59	497.53	34	12	0.46	7	8	0	123.34	3.54	3.6	3.06	High	Yes	-6.78	0	0	0	2
COC1=CC=C(C=C1)CCCN2C(N=C(N3C4=NC(C5=CC=CO5)=N3)N)=C4C=N2	[11C]SCH442416	A2A	Y	No	1.47	3.71	BBB-nonpermeable	Eur J Nucl Med Mol Imaging 32, 405–413 (2005)	109.29	2.97	3.44	3.44	109.29	2	0.25	389.41	29	23	0.2	6	6	1	108.03	3.26	2.71	1.83	High	Yes	-6.75	0	0	0	1
ClC1=CC=C(C2=NN(/C(N)=N/S(C3=CC=C(C#N)C=C3)(=O)=O)C[C@@H]2C4=CC=CC=C4)C=C1	[11C]SD5024	CB1	Y	No	1	2.46	BBB-nonpermeable	NeuroImage 84 (2014) 733–741	120.29	4.04	4.14	4.14	111.91	2	1.39	463.94	32	18	0.09	5	5	1	130.76	3.19	4.05	3.36	High	No	-6.25	0	0	2	2
COC1=CC=C(CC2=CNN=C2)N=C1C3=CC=CC([N+]([O-])=O)=C3	[11C]T1650	PDE4D	Y	No	4.08	5.28	BBB-permeable	ACS Chem. Neurosci. 2020, 11, 9, 1311–1323	96.62	2.98	2.84	2.84	93.94	1	3.84	310.31	23	17	0.12	5	5	1	86.59	1.68	2.56	0.72	High	No	-6.38	0	0	2	0
COC1=C(OC)C=C(/C=C/C2=NC3C(C(N(C)C(N3C)=O)=O)N2C)C=C1OC	[11C]TMSX	A2A	Y	No	4.1	5.8	BBB-permeable	PLOS ONE 6(2): e17338	83.91	-0.34	0.88	0.88	83.91	0	4.5	388.42	28	6	0.42	5	6	0	118.47	3.6	0.67	0.25	High	No	-8.19	0	0	0	1
O=S(C1=CC=C(N2N=C(C(F)(F)F)C([H])=C2C3=CC=CC=C3)C=C1)(N)=O	[18F]1	COX2	Y	No	1.78	4.45	BBB-nonpermeable	Molecules 2018, 23(3), 607	86.36	5.44	3.5	3.5	77.98	2	-0.43	367.35	25	17	0.06	4	7	1	85	1.85	3.04	2.41	High	No	-6.38	0	0	0	1
FC1=CC=C(C(N(C)CC2=NC(C3=CC(NC)=NC=N3)=CS2)=O)C=C1	[18F]11	mGluR1	Y	No	4	5.61	BBB-nonpermeable	J. Med. Chem. 2013, 56, 22, 9146–9155	99.25	3.13	2.43	2.43	71.01	1	4.35	357.41	25	17	0.18	6	5	1	94.79	2.66	2.34	1.27	High	No	-6.82	0	0	0	1
O=C(NC1=CC(Cl)=C(N2C(C(C=CC=C3F)=C3C2=O)=O)C=C1)C4=NC=CC=C4	[18F]3	mGlu4	Y	No	2.65	4.49	BBB-nonpermeable	J. Med. Chem. 2014, 57, 21, 9130–9138	79.37	3.78	3.58	3.58	79.37	1	0.49	395.77	28	18	0	4	5	1	103.94	1.95	3.28	2.53	High	No	-6.39	0	0	1	1
CC1=NN=C2[C@H](CC(OCCOCCF)=O)N=C(C3=CC=C(Cl)C=C3)C4=C(SC(C)=C4C)C21	[18F]6a	BET	Y	No	2.59	3.07	BBB-permeable	J. Med. Chem. 2021, 64, 19, 14745–14756	100.85	4.35	5.37	5.37	72.61	0	3.4	489.99	33	11	0.42	9	7	0	140.98	3.36	4.28	2.89	High	Yes	-6.25	0	0	0	3
FC1=CC=C(C(C[C@](N)(C(O)=O)C)=CN2)C2=C1	[18F]6-F-AMTr	tryptophan metabolism	Y	No	3.31	4.18	BBB-nonpermeable	ACS Chem. Neurosci. 2020, 11, 12, 1756–1761	79.11	2.07	-0.51	-0.51	79.11	4	9.64	236.24	17	9	0.25	3	4	3	62.16	1.36	-0.59	-0.98	High	No	-8.16	0	0	0	1
O=C(C1=CC=C(F)C=C1)C2CCN(CCN3C(NC(C=CC=C4)=C4C3=O)=S)CC2	[18F]Altanserin	5HT2A	Y	No	3.11	4.54	BBB-nonpermeable	Journal of Cerebral Blood Flow & Metabolism 1995 15:5, 787-79	90.19	3.83	3.3	3.27	52.65	1	8.27	411.49	29	16	0.32	5	4	1	117.87	3.27	3.89	2.66	High	No	-6.05	0	0	1	2
FC1=C(OC(C2=NN=C(C3=CC=CC=C3Cl)N2C)(C)C)C(F)=CC(F)=C1	[18F]AS2471907	11β-HSD1	Y	No	2.61	3.93	BBB-nonpermeable	ACS Chem. Neurosci. 2019, 10, 5, 2450–2458	39.94	6.02	4.82	4.82	39.94	0	1.21	381.78	26	17	0.22	4	6	0	92.08	3.07	4.11	4.88	High	No	-5.71	1	0	0	2
FCC(COc1ccc2c(c1)sc(n2)/C=C/C#Cc1ccc(nc1)NC)O	[18F]C505	Asyn/Tau	Y	No	2.39	4.49	BBB-permeable	bioRxiv 2020.10.23.349860	95.51	3.71	3.33	3.33	67.27	2	5.49	383.44	27	15	0.2	6	5	2	106.39	3.54	4.02	2.19	High	No	-5.78	0	0	1	2
O=C(N1CCC)C2NC(C3CCCC3)=NC2N(CCCF)C1=O	[18F]CPFPX	A1A	Y	No	6.36	5.83	BBB-permeable	J. Med. Chem. 2002, 45, 23, 5150–5156	65.01	0.8	1.54	1.54	65.01	1	5.12	324.39	23	0	0.81	6	4	1	100.87	3.08	1.62	2.38	High	Yes	-7.13	0	0	0	0
FCCN(c1ccc2c(c1)ccc(c2)C(=C([N+]#[C-])[N+]#[C-])C)C	[18F]FDDNP	Beta-amyloid	Y	No	5	5	BBB-permeable	Molecular Imaging and Biology volume 11, pages322–333 (2009	3.24	5.19	0.06	0.06	11.96	0	2.56	293.34	22	10	0.22	4	3	0	86.55	0	4.34	3.11	Low	No	-5.01	0	0	1	1
C(C1C(C(C(C(O1)O)F)O)O)O	[18F]FDG	Glucose	Y	No	4	4.99	BBB-nonpermeable		90.15	-1.82	-2.04	-2.04	90.15	4	-2.98	182.15	12	0	1	1	6	4	34.63	0.69	-2.21	-1.76	High	Yes	-8.98	0	0	0	1
FCCOC1=CC=C2C(OC(/C=C/C3=CN=C(N(C)C)S3)=N2)=C1	[18F]FDNNP	Beta-amyloid	Y	No	5.04	5	BBB-permeable		79.63	4.07	3.51	3.5	51.39	0	5.66	333.38	23	14	0.25	6	5	0	90.61	3.53	3.91	1.78	High	No	-5.56	0	0	0	1
O=C1[C@H](N[C@H](C)C2=CC=CC=C2)C[C@H](C3=CC=CC(OC([2H])(F)[2H])=C3)N1C4=CC=C(C(F)(F)F)C=C4	[18F]FMPEP-d2	CB1	Y	No	2.34	2.95	BBB-nonpermeable	Neurobiology of Aging 69 (2018) 199e208	41.57	6.75	5.51	4.71	41.57	1	8.12	474.49	34	18	0.27	8	7	1	124.22	3.68	5.77	4.32	High	Yes	-5.1	1	0	0	3
O=C1[C@H](N[C@H](C)C2=CC=CC=C2)C[C@H](C3=CC=CC(F)=C3)N1C4=CC=C(C(F)(F)F)C=C4	[18F]FPATPP	CB1	Y	No	1.6	2.8	BBB-nonpermeable	ACS Chem. Neurosci. 2020, 11, 13, 2009–2018	32.34	6.58	5.63	4.84	32.34	1	8.12	442.45	32	18	0.24	6	6	1	117.63	3.52	5.46	4.97	High	Yes	-5.12	1	0	0	2
CN1CCC=C(C2=NSN=C2SCCCF)C1	[18F]FP-TZTP	M2	Y	No	4.29	5.21	BBB-permeable	Journal of Cerebral Blood Flow & Metabolism 1998 18:10, 1130-1142	82.56	2.75	2.5	2.48	29.02	0	6.08	273.39	17	5	0.64	5	4	0	75.31	3.03	2.16	1.35	High	No	-6.43	0	0	0	0
CSC1=CC=CC(N(C)C(NC2=CC(SCCF)=CC=C2Cl)=N)=C1	[18F]GE-179	NMDA	Y	No	1.3	3.29	BBB-permeable	J Nucl Med 2014; 55:423–430	89.72	5.84	5.1	4.58	39.12	2	7.77	383.93	24	12	0.24	8	2	2	106.38	3.05	4.75	5.11	High	No	-5.27	1	0	2	3
O=C(N1[C@](C)([H])CC(N(C2=NC=CC=N2)N=N3)C3C1)C4=C(F)C(C(F)(F)F)=NC=C4	[18F]JNJ-64413739	P2X7	Y	No	3.37	5.45	BBB-nonpermeable	Mol Imaging Biol (2019) 21:871-878	86.94	2.94	2.39	2.39	86.94	0	3.49	409.34	29	12	0.41	4	10	0	104.96	2.63	2.59	2.04	High	No	-6.96	0	0	0	1
FCCOC1=CC=C(C[C@H]([C@H](C)NC(C(C)(C)OC2=CC=C(C)C=N2)=O)C3=CC=CC=C3)C=C1	[18F]MK9470	CB1	Y	No	3	3.08	BBB-nonpermeable	PNAS 2007 104 (23) 9800-9805	60.45	5.85	6.02	6.02	60.45	1	3.61	464.57	34	18	0.36	12	5	1	132.71	4.35	5.91	3.73	High	Yes	-4.94	0	0	0	3
NC1=NC2=C(C=NN2CCN3CCN(CC3)C4=CC=C(C=C4)OCCF)C5=NC(C6=CC=CO6)=NN15	[18F]MNI-444	A2A	Y	No	2.09	3.4	BBB-nonpermeable	J Nucl Med 2015; 56:586–591	115.77	2.15	3.03	1.83	115.77	2	8.57	491.52	36	23	0.33	8	8	1	139.38	3.56	2.37	1.4	High	Yes	-7.62	1	1	0	2
O=C(NC1=CC=C(F)C([C@]2(CO[C@@H]3CF)[C@]3(C)CSC(N)=N2)=C1)C4=CC=C(OC)C=C4	[18F]PF-06684511	BACE1	Y	No	1.32	3.24	BBB-permeable	J. Med. Chem. 2018, 61, 8, 3296–3308	111.24	3.88	3.63	1.43	85.94	3	10	447.5	31	12	0.36	6	6	2	119.56	2.97	2.88	2.88	High	Yes	-6.98	0	0	0	1
FCC(COc1ccc2c(c1)sc(n2)/C=C/C=C/c1ccc(nc1)NC)O	[18F]PM-PBB3	Tau	Y	No	2.27	4.36	BBB-nonpermeable	Molecules 2020, 25(7), 1750	95.51	4.18	3.47	3.43	67.27	2	6.33	385.46	27	15	0.2	8	5	2	108.55	3.35	4.27	2.19	High	No	-5.62	0	0	1	3
NC1=NC(N(CC2=CC=C(F)C=C2)N=C3)=C3C(C4=CC=CO4)=N1	[18F]PPY1	A2A	Y	No	3.36	5.17	BBB-nonpermeable	Int. J. Mol. Sci. 2021, 22, 2285.	82.76	3.28	2.67	2.67	82.76	2	2.82	309.3	23	20	0.06	3	5	1	83.14	2.65	2.3	1.63	High	Yes	-6.55	0	0	0	0
NC1=NC(N(CC2=C(F)C=CC=C2)N=C3)=C3C(C4=CC=CO4)=N1	[18F]PPY2	A2A	Y	No	3.36	5.17	BBB-nonpermeable	Int. J. Mol. Sci. 2021, 22, 2285.	82.76	3.28	2.67	2.67	82.76	2	2.81	309.3	23	20	0.06	3	5	1	83.14	2.63	2.3	1.63	High	Yes	-6.55	0	0	0	0
FC1=CC=C(C(C2CCN(CCC3=C(C)N=C4N(CCS4)C3=O)CC2)=O)C=C1	[18F]Setoperone	5HT2A	Y	No	4.04	5.58	BBB-permeable	European Journal of Pharmacology, 147 (1988) 73-82	80.5	2.97	2.94	2.25	52.98	0	7.99	401.5	28	12	0.48	5	5	0	112.51	2.58	2.79	2.84	High	Yes	-6.77	0	0	0	1
FCOC1=CC=C(N2N=NN=C2C(F)(F)F)C=C1CN[C@@H]3[C@H](C4=CC=CC=C4)NCCC3	[18F]SPA-RQ	NK1	Y	No	1.39	3.93	BBB-nonpermeable	Molecular Imaging and Biology Vol. 6, No. 6, 373–384. 2004	76.89	4.29	3.73	2.29	76.89	2	8.82	450.43	32	17	0.38	8	10	2	111.59	3.49	3.58	3.4	High	Yes	-6.51	0	0	0	3
COC(C=C1)=C2C(SC(NC(C3=CC=C(F)N=C3)=O)=N2)=C1N4CCOCC4	[18F]TOZ1	A2A	Y	No	3.3	5.16	BBB-permeable	Int. J. Mol. Sci. 2021, 22, 1182	104.82	2.78	2.94	2.94	76.58	1	0.2	388.42	27	15	0.28	5	6	1	103.81	2.35	2.63	0.73	High	Yes	-6.8	0	1	1	1
COC1=CC=CC2=C1CCCC2CCCN3CCN(CC3)C4CCCCC4	[11C]1	sigma2	N	Yes	1.12	2.54	BBB-permeable	Bioorganic & Medicinal Chemistry 13 (2005) 3623–3626	15.71	4.08	5.36	3.55	15.71	0	9.22	370.57	27	6	0.75	6	3	0	122.25	4.64	5.44	3.98	High	Yes	-4.7	0	0	0	2
COC1=C(C=CC=C2CCCN3CCN(C4CCCCC4)CC3)C2=CC=C1	[11C]PB183	sigma2	N	Yes	1.14	2.69	BBB-permeable	Bioorganic & Medicinal Chemistry Letters 18 (2008) 1990–1993	15.71	3.97	5.13	3.36	15.71	0	9.17	366.54	27	10	0.58	6	3	0	122.48	4.45	5.42	3.76	High	Yes	-4.69	0	0	0	2
O=C(NCCCCN1CCN(C2=C(OCCF)C=CC=C2)CC1)C3=NN4C(C=CC=C4)=C3	[18F]2	D3	N	Yes	3.64	4.7	BBB-nonpermeable	Bioorganic & Medicinal Chemistry 25 (2017) 3491–3499	62.11	2.67	3.34	1.94	62.11	1	8.79	439.53	32	15	0.42	11	5	1	129.74	3.66	3.33	2.59	High	Yes	-6.62	0	0	0	2
FC(C=C1)=CC=C1[C@@H](CCN(CC(O)=O)C)OC(C=C2)=CC=C2C3=CC=CC=C3	[18F]ALX5407	GlyT1	N	Yes	3.54	4.73	BBB-permeable	ACS Chem. Neurosci. 2021, 12, 18, 3335–3346	49.77	5.12	2.22	2.21	49.77	1	9.53	393.45	29	18	0.21	9	5	1	111.52	3.54	2.86	4.14	High	Yes	-6.67	0	0	0	2
O=C1NCCN2C(C3=CC=C(OCCF)C=C3)=NC4=CC=CC1=C42	[18F]FluorThanatrace	PARPi	N	Yes	5.77	5.6	BBB-nonpermeable	Eur J Nucl Med Mol Imaging 49, 834–846 (2022)	56.15	2.83	2.45	2.45	56.15	1	4.27	325.34	24	15	0.22	4	4	1	92.58	2.36	2.4	2.48	High	Yes	-6.58	0	0	0	0
CC1=CC=C(OCCF)C(C(NCCCCN2CCC(C=C(OC)C(OC)=C3)=C3C2)=O)=C1	[18F]ISO-1	sigma2	N	Yes	2.94	4.43	BBB-permeable	J Med Chem, 50 (2007), pp. 3194-3204	60.03	3.82	3.65	2.95	60.03	1	8	444.54	32	12	0.48	12	6	1	126.92	4.25	4.1	2.67	High	No	-6.1	0	0	0	3
O=C1NN=C(CC2=CC=C(F)C(C(N3CCC(OCCF)CC3)=O)=C2)C4=CC=CC=C41	[18F]SWR-4-127	PARPi	N	Yes	4.14	5.21	BBB-nonpermeable	J Nucl Med May 2018, 59 (supplement 1) 619	75.29	3.7	2.27	2.27	71	1	0.8	427.44	31	16	0.35	7	6	1	116.64	3.28	2.93	3.45	High	Yes	-6.83	0	0	0	1
CC(O)(C)C1=CC(C(C2=C3N(C)C(C(NCC)=O)=C2)=CN(C)C3=O)=C(OC4=C(C)C=C(F)C=C4C)C=C1	[11C]1	BRD4	N	No	1.1	2.92	BBB-nonpermeable	Bioconjugate Chem. 2021, 32, 8, 1711–1718	85.49	5.38	4.16	4.16	83.8	2	0.18	505.58	37	21	0.31	7	5	2	143.99	4.07	3.81	3.3	High	Yes	-6.68	1	0	0	2
COC1=CC=C(CC2=CC(N([C@H](C(O)=O)CS3)C3=C2C4=CC(C(F)(F)F)=CC=C4)=O)C5=CC=CC=C51	[11C]12	modulators of alpha-synuclein (α-syn) fibrillization	N	No	3.48	3.78	BBB-nonpermeable	ACS Chem. Neurosci. 2018, 9, 11, 2542–2547	93.83	7.17	5.58	2.11	66.84	1	0.9	511.51	36	22	0.19	6	7	1	132.04	2.99	5.27	4.56	Low	Yes	-5.68	2	0	0	2
N#C/N=C(NC(C(C)(C)C)NC(CC1=CC(OC)=C(OC)C=C1)=O)\NC2=CC=CC3=NC=CC=C32	[11C]A-740003	P2X7 R	N	No	1	1.81	BBB-permeable	J. Label Compd. Radiopharm2014, 57 509–516	120.66	3.63	4.08	4.07	120.66	3	4.75	474.55	35	16	0.31	11	6	3	135.95	3.4	4.82	1.69	High	No	-5.77	0	0	4	3
O=C(OCC)C1=CC(C#N)=C(N2CCC(C(NS(=O)(CC3=CC=CC=C3)=O)=O)CC2)N=C1C	[11C]AZD1283	ADP	N	No	4	4.04	BBB-permeable	Nuclear Medicine and Biology 114-115 (2022) 143–150	137.84	2.85	2.43	1.5	129.46	1	2.12	470.54	33	12	0.39	9	7	1	125.52	2.23	2.48	0.57	Low	No	-7.41	0	0	0	2
C[N+](C)(C)CCO	[11C]Choline	Brain tumor	N	No	5	4.84	BBB-nonpermeable	Clinical Nuclear Medicine 2011; 36 (11):978-981	20.23	-0.32	-4.66	-4.66	20.23	1	-3.25	104.17	7	0	1	2	1	1	29.69	-2.14	-0.4	-3.46	Low	No	-7.22	0	0	1	1
OC1C=C(C(O)=O)CC1	[11C]HOCPCA	MCT1	N	No	5	5.5	BBB-nonpermeable	ACS Chem. Neurosci. 2017, 8, 1, 22–27	57.53	0.15	0.07	-2.82	57.53	2	-2.88	128.13	9	0	0.5	1	3	2	31.3	1.01	-0.13	-0.11	High	No	-7.17	0	0	0	1
CSCCC(C(=O)O)N	[11C]Methionine	Brain tumor	N	No	4	4.42	BBB-permeable	J Nucl Med. 2013 Nov; 54(11): 1902–1908	88.62	0.15	-2.19	-2.19	63.32	3	9.5	149.21	9	0	0.8	4	3	2	38.22	1.17	-1.87	-2.2	High	No	-8.54	0	0	0	1
O=C(N)C(C=CC=C1N2)=C1N=C2[C@]3(C)CCCN3C	[11C]N-Me-veliparib	PARPi	N	No	4.36	5.17	BBB-nonpermeable	J Nucl Med 2021, 62 (supplement 1) 152	75.01	1.11	1.18	0.82	75.01	3	7.5	258.32	19	9	0.43	2	3	2	77.77	1.16	0.95	1.08	High	Yes	-7.2	0	0	0	0
NC1=NC(N)=NC=C1CC2=CC(OC)=C(OC)C(OC)=C2	[11C]TMP	Bacterial infections	N	No	4	4.48	BBB-permeable	medRxiv 2021.09.21.21262899	105.51	1.27	1.28	1.1	105.51	4	7.16	290.32	21	12	0.29	5	5	2	79.77	2.21	0.91	0.41	High	Yes	-7.42	0	0	0	0
O=S(NC1=NC=CC=C1)(C2=CC=C(/N=N\C3=CC(C(O)=O)=C(O)C(I)=C3)C=C2)=O	[131I]-SSD	peroxisome proliferator-activated receptors (PPARs)	N	No	2	2.17	BBB-permeable	Chem Biol Drug Des. 2021;98:751–761.	149.69	5.2	5.18	1.15	141.31	3	0.51	524.29	29	18	0	6	8	3	113.67	2.56	3.86	1.25	Low	No	-6.76	1	1	2	2
O=C(N[C@H](CCCN/C(N)=N\C(NCCCCNC(C(F)C)=O)=O)C(NCC1=CC=C(O)C=C1)=O)C(C2=CC=CC=C2)C3=CC=CC=C3	[18F]23	Y1R	N	No	2.19	2.47	BBB-permeable	ACS Med. Chem. Lett. 2017, 8, 3, 304–309	187.04	3.24	2.02	0.88	187.04	8	9.06	661.77	48	18	0.34	23	7	7	180.96	3.12	4.05	2.25	Low	No	-7.46	3	0	2	3
O=C1NC(N)=NC2=CC=C(CNC3=CC=C(C(N[C@H](C(O)=O)CCC(N[C@@H](CC4=CN(C5O[C@H](CO)C(O)[C@@H](O)[C@H]5F)N=N4)C(O)=O)=O)=O)C=C3)N=C21	[18F]3	Folate receptor	N	No	3	3	BBB-nonpermeable	Bioconjugate Chem. 2012, 23, 4, 805–813	330.12	-2.41	-3.47	-9.5	325.83	11	3.76	742.67	53	21	0.39	17	16	10	177.42	0.01	-2.4	-2.06	Low	Yes	-12.53	3	0	0	2
COC1=CC=C(S(N(C[C@@H](C(C)C)C(NO)=O)CC2=CN(CCF)N=N2)(=O)=O)C=C1	[18F]30b	MMP	N	No	3	3.9	BBB-nonpermeable	J. Med. Chem. 2012, 55, 10, 4714–4727	135.03	2.57	1.1	1.1	126.65	2	2.5	443.49	30	11	0.5	12	9	2	105.68	2.11	0.74	0.61	High	Yes	-8.48	0	0	2	2
O=C(CN1CCN(C(C=C2)=CN3C2=NC(CC)=C3N(C4=NC(C5=CC=C(F)C=C5)=C(C#N)S4)C)CC1)N6CCN(C([2H])([2H])C([2H])([2H])F)CC6	[18F]ATX-1905	ATX	N	No	1.81	3.8	BBB-permeable	J. Med. Chem. 2021, 64, 20, 15053–15068	115.49	3.35	3.97	3.42	87.25	0	7.69	637.78	45	20	0.44	10	8	0	186.86	4.75	5.41	1.66	High	Yes	-6.35	1	0	0	3
CN1C2=C(C3=CC=C(C=C3C1([H])C4=CC=C(C=C4)OCC5=CN(CCF)N=N5)N)C=CC(N)=C2	[18F]FDMT	ROS	N	No	1.42	3.23	BBB-permeable	Molecules 2018, 23(3), 607	95.22	3.78	3.5	3.5	95.22	4	4.75	444.5	33	23	0.2	6	4	2	131.04	2.77	3.12	2.75	High	Yes	-6.8	0	0	1	1
CC1=CN(C(=O)NC1=O)C2CC(C(O2)CO)F	[18F]FLT	Tumor cell proliferation	N	No	4.32	5.5	BBB-nonpermeable	J Nucl Med 2005; 46:945–952	84.32	-0.44	-0.23	-0.23	78.87	2	-0.65	244.22	17	6	0.6	2	5	2	56.96	1.45	-0.28	-0.2	High	No	-7.99	0	0	0	1
C1C(CC1(C(=O)O)N)F	[18F]fluciclovine	Glioma	N	No	4.38	4.86	BBB-permeable	EJNMMI Research volume 8, Article number: 67 (2018)	63.32	0.32	-2.91	-2.94	63.32	3	8.62	133.12	9	0	0.8	1	4	2	28.6	0.8	-2.64	-2.4	High	No	-8.99	0	0	0	1
C1CN(CCN1C(=O)C2=CC=C(C=C2)F)C(=O)C3=C(C=CC(=C3)CC4=NNC(=O)C5=CC=CC=C54)F	[18F]PARPi	PARPi	N	No	2.86	4.23	BBB-nonpermeable	Eur J Nucl Med Mol Imaging 49, 834–846 (2022)	86.37	3.47	3.18	3.18	82.08	1	0.84	488.49	36	22	0.19	6	6	1	137.57	2.48	3.2	3.86	High	Yes	-7.01	0	0	0	1
FCCN1CCN(C2=CC=C(NC3=NC(NC4=CC=CN=C4N(S(=O)(C)=O)C)=C(Cl)C=N3)C(OC)=C2)CC1	[18F]Q6	FAK	N	No	2.22	3.43	BBB-nonpermeable	Mol. Pharmaceutics 2021, 18, 4, 1634–1642	124.2	4.25	2.78	2.42	115.82	2	7.51	565.06	38	18	0.38	10	8	2	154.71	3	3.24	1.17	Low	Yes	-7.45	2	0	0	2
OC[C@H]1C[C@@H]1COC2=C(N3CC(OC)C3)C=CC(C(NC(C(OCCCF)=O)(CC)CC)=O)=N2	[18F]RoSMA-18	CB2	N	No	2.51	3.84	BBB-nonpermeable	J. Med. Chem. 2020, 63, 18, 10287–10306	110.22	2.15	2.24	2.24	110.22	2	0.59	481.56	34	6	0.71	16	8	2	127.56	4.11	2.81	1.21	High	Yes	-7.24	0	0	0	2
OC[C@H]1C[C@@H]1COC2=C(N3CC(OC)C3)C=CC(C(NC(C(OC([2H])([2H])C([2H])([2H])C([2H])([2H])F)=O)(CC)CC)=O)=N2	[18F]RoSMA-18-d6	CB2	N	No	2.51	3.8	BBB-nonpermeable	J. Med. Chem. 2020, 63, 18, 10287–10306	110.22	2.15	2.24	2.24	110.22	2	0.59	487.59	34	6	0.71	16	8	2	127.56	4.44	2.81	1.21	High	Yes	-7.28	0	0	0	2
C1=CC(=C(C=C1CCN)O)O	Dopamine	DAT	N	No	3.94	4.34	BBB-permeable		66.48	0.6	0.1	-1.41	66.48	4	9.31	153.18	11	6	0.25	2	3	3	42.97	1.27	-0.98	0.6	High	No	-7.93	0	1	1	1
O=C1C2=CC=CC=C2C(CC3=CC(C(N4CCN(C(C5CC5)=O)CC4)=O)=C(F)C=C3)=NN1	olaparib	PARPi	N	No	3.94	5.3	BBB-permeable		86.37	1.94	1.96	1.96	82.08	1	3.04	434.46	32	16	0.33	6	5	1	125.21	2.84	1.9	3.09	High	Yes	-7.6	0	0	0	1
[F-].[Na+]	[18F]NaF	Bone	N	No	3	2.83	Program Fail to Convert the Structure	J Nucl Med 2010; 51:1826–1829	0	1.94	1.94		0	1		41.99	2	0	0.33	0	5	1	1.11	2.84	1.9	3.09	High	Yes	-7.6	0	0	0	1
